# Supplementary material for: Complete mitogenome assembly of Selenicereus monacanthus revealed its molecular features, genome evolution, and phylogenetic implications
Source: BMC Plant Biol. 2023 Nov 4;23:541. doi: 10.1186/s12870-023-04529-9 (PMC10625231; doi:10.1186/s12870-023-04529-9)
Supplement: Supplementary file 6 — Supplementary Material 6 [file 12870_2023_4529_MOESM6_ESM.xlsx]

## Sheet: Table S1
Table S1. Relative synonymous codon usage (RSCU) of each amino acid pair in the mitochondrial genome of Selenicereus monacanthus
Amino	Codon 1 RSCU	Codon 2 RSCU	Codon 3 RSCU	Codon 4 RSCU	Codon 5 RSCU	Codon 6 RSCU
Ala	GCU	GCA	GCC	GCG
	1.58	0.96	0.9	0.57
Arg	CGA	AGA	CGU	CGG	AGG	CGC
	1.46	1.37	1.26	0.7	0.68	0.53
Asn	AAU	AAC
	1.32	0.68
Asp	GAU	GAC
	1.4	0.6
Cys	UGU	UGC
	1.17	0.83
End	UAA	UGA	UAG
	1.55	1.03	0.41
Gln	CAA	CAG
	1.54	0.46
Glu	GAA	GAG
	1.38	0.62
Gly	GGA	GGU	GGG	GGC
	1.5	1.32	0.65	0.53
His	CAU	CAC
	1.47	0.53
Ile	AUU	AUC	AUA
	1.36	0.84	0.8
Leu	UUA	CUU	UUG	CUA	CUC	CUG
	1.59	1.23	1.22	0.87	0.57	0.52
Lys	AAA	AAG
	1.23	0.77
Met	AUG
	1
Phe	UUU	UUC
	1.18	0.82
Pro	CCU	CCA	CCC	CCG
	1.49	1.09	0.82	0.6
Ser	UCU	UCA	AGU	UCC	UCG	AGC
	1.42	1.14	1.13	0.92	0.76	0.63
Thr	ACU	ACA	ACC	ACG
	1.45	0.99	0.97	0.59
Trp	UGG
	1
Tyr	UAU	UAC
	1.5	0.5
Val	GUU	GUA	GUC	GUG
	1.27	1.14	0.8	0.79

## Sheet: Table S2
Table S2. SSRs in the mitochondrial genome of Selenicereus monacanthus
Mitochondrial genome	SSR nr.	SSR type	SSR	size	start	end
Selenicereus monacanthus	1	p4	(TTTC)3	12	948	959
Selenicereus monacanthus	2	p1	(T)10	10	1290	1299
Selenicereus monacanthus	3	p4	(TTCT)3	12	12733	12744
Selenicereus monacanthus	4	p6	(CTCAGA)3	18	14334	14351
Selenicereus monacanthus	5	p6	(CTTGGA)3	18	14352	14369
Selenicereus monacanthus	6	p1	(G)12	12	14436	14447
Selenicereus monacanthus	7	p1	(A)12	12	21684	21695
Selenicereus monacanthus	8	p2	(CT)6	12	21820	21831
Selenicereus monacanthus	9	p3	(TTC)4	12	27418	27429
Selenicereus monacanthus	10	p4	(AAAG)3	12	28115	28126
Selenicereus monacanthus	11	p1	(A)10	10	29248	29257
Selenicereus monacanthus	12	p1	(A)10	10	32270	32279
Selenicereus monacanthus	13	p4	(AATT)3	12	41268	41279
Selenicereus monacanthus	14	p1	(A)10	10	42884	42893
Selenicereus monacanthus	15	p4	(ATTA)4	16	44111	44126
Selenicereus monacanthus	16	p1	(T)10	10	47553	47562
Selenicereus monacanthus	17	p4	(ATAG)3	12	48803	48814
Selenicereus monacanthus	18	p2	(TA)5	10	49221	49230
Selenicereus monacanthus	19	p4	(TACT)3	12	51606	51617
Selenicereus monacanthus	20	p4	(TTTC)3	12	54263	54274
Selenicereus monacanthus	21	p1	(A)10	10	56588	56597
Selenicereus monacanthus	22	p3	(TCT)4	12	60955	60966
Selenicereus monacanthus	23	p2	(AT)5	10	61149	61158
Selenicereus monacanthus	24	p1	(T)10	10	63489	63498
Selenicereus monacanthus	25	p1	(A)10	10	66504	66513
Selenicereus monacanthus	26	p2	(TC)5	10	68529	68538
Selenicereus monacanthus	27	p2	(AG)5	10	69724	69733
Selenicereus monacanthus	28	p4	(TTCT)3	12	77539	77550
Selenicereus monacanthus	29	p1	(A)10	10	77992	78001
Selenicereus monacanthus	30	p1	(C)13	13	83104	83116
Selenicereus monacanthus	31	p3	(AGA)4	12	83698	83709
Selenicereus monacanthus	32	p4	(CAAA)3	12	84447	84458
Selenicereus monacanthus	33	p3	(AAG)4	12	86643	86654
Selenicereus monacanthus	34	p1	(A)10	10	89806	89815
Selenicereus monacanthus	35	p1	(T)11	11	90692	90702
Selenicereus monacanthus	36	p1	(T)11	11	93047	93057
Selenicereus monacanthus	37	p4	(TTCC)3	12	98076	98087
Selenicereus monacanthus	38	p4	(TGAG)3	12	106299	106310
Selenicereus monacanthus	39	p4	(ATTT)3	12	106370	106381
Selenicereus monacanthus	40	p1	(A)10	10	115384	115393
Selenicereus monacanthus	41	p4	(AAAG)3	12	119888	119899
Selenicereus monacanthus	42	p1	(A)10	10	121386	121395
Selenicereus monacanthus	43	p2	(TC)6	12	123922	123933
Selenicereus monacanthus	44	p4	(AAAG)3	12	137049	137060
Selenicereus monacanthus	45	p4	(ATGG)3	12	138789	138800
Selenicereus monacanthus	46	p5	(TCCTC)3	15	141275	141289
Selenicereus monacanthus	47	p3	(TTC)4	12	144042	144053
Selenicereus monacanthus	48	p1	(A)10	10	147978	147987
Selenicereus monacanthus	49	p4	(CTTG)3	12	157480	157491
Selenicereus monacanthus	50	p3	(GAA)4	12	166518	166529
Selenicereus monacanthus	51	p3	(CTT)4	12	169379	169390
Selenicereus monacanthus	52	p3	(TAT)4	12	170824	170835
Selenicereus monacanthus	53	p3	(TTA)5	15	171360	171374
Selenicereus monacanthus	54	p3	(AAG)4	12	178558	178569
Selenicereus monacanthus	55	p3	(CTT)4	12	185848	185859
Selenicereus monacanthus	56	p4	(AAGA)3	12	190874	190885
Selenicereus monacanthus	57	p4	(AGCA)3	12	201858	201869
Selenicereus monacanthus	58	p2	(AT)7	14	204402	204415
Selenicereus monacanthus	59	p3	(CAA)4	12	210377	210388
Selenicereus monacanthus	60	p1	(A)10	10	214304	214313
Selenicereus monacanthus	61	p1	(T)10	10	215202	215211
Selenicereus monacanthus	62	p1	(A)11	11	217022	217032
Selenicereus monacanthus	63	p1	(A)13	13	218796	218808
Selenicereus monacanthus	64	p1	(T)10	10	224720	224729
Selenicereus monacanthus	65	p4	(GAAA)3	12	226193	226204
Selenicereus monacanthus	66	p1	(A)10	10	227728	227737
Selenicereus monacanthus	67	p4	(GAGC)3	12	228124	228135
Selenicereus monacanthus	68	p4	(AGAA)3	12	231809	231820
Selenicereus monacanthus	69	p1	(T)11	11	233299	233309
Selenicereus monacanthus	70	p4	(AAAC)3	12	241824	241835
Selenicereus monacanthus	71	p4	(AACC)3	12	245772	245783
Selenicereus monacanthus	72	p2	(AG)5	10	245859	245868
Selenicereus monacanthus	73	p2	(AG)5	10	245880	245889
Selenicereus monacanthus	74	p2	(AG)5	10	247714	247723
Selenicereus monacanthus	75	p1	(A)10	10	260876	260885
Selenicereus monacanthus	76	p1	(A)11	11	264130	264140
Selenicereus monacanthus	77	p4	(AAGT)3	12	264786	264797
Selenicereus monacanthus	78	p3	(GAA)4	12	266793	266804
Selenicereus monacanthus	79	p4	(TCGC)3	12	270627	270638
Selenicereus monacanthus	80	p2	(TA)6	12	280175	280186
Selenicereus monacanthus	81	p2	(TA)5	10	281718	281727
Selenicereus monacanthus	82	p3	(GAA)4	12	283680	283691
Selenicereus monacanthus	83	p4	(GAAA)3	12	287888	287899
Selenicereus monacanthus	84	p3	(TCT)4	12	288860	288871
Selenicereus monacanthus	85	p5	(CAACT)3	15	292098	292112
Selenicereus monacanthus	86	p1	(A)13	13	303098	303110
Selenicereus monacanthus	87	p1	(T)11	11	305074	305084
Selenicereus monacanthus	88	p4	(ATCC)3	12	312393	312404
Selenicereus monacanthus	89	p4	(CTTT)3	12	313830	313841
Selenicereus monacanthus	90	p4	(TAAG)3	12	314530	314541
Selenicereus monacanthus	91	p4	(AAGA)3	12	318798	318809
Selenicereus monacanthus	92	p4	(TTCC)3	12	335604	335615
Selenicereus monacanthus	93	p3	(TAT)4	12	337316	337327
Selenicereus monacanthus	94	p4	(TGTT)3	12	339588	339599
Selenicereus monacanthus	95	p1	(T)11	11	343285	343295
Selenicereus monacanthus	96	p3	(TTA)4	12	343294	343305
Selenicereus monacanthus	97	p2	(GA)5	10	343456	343465
Selenicereus monacanthus	98	p4	(CTAG)3	12	352366	352377
Selenicereus monacanthus	99	p1	(T)11	11	353140	353150
Selenicereus monacanthus	100	p1	(A)10	10	353790	353799
Selenicereus monacanthus	101	p1	(A)11	11	359272	359282
Selenicereus monacanthus	102	p4	(AAGC)3	12	361226	361237
Selenicereus monacanthus	103	p2	(TA)7	14	365461	365474
Selenicereus monacanthus	104	p4	(TTAA)3	12	366523	366534
Selenicereus monacanthus	105	p4	(GACT)3	12	369064	369075
Selenicereus monacanthus	106	p3	(TAT)4	12	369741	369752
Selenicereus monacanthus	107	p5	(CTGTG)3	15	372112	372126
Selenicereus monacanthus	108	p2	(AG)5	10	375793	375802
Selenicereus monacanthus	109	p4	(TTCC)3	12	378949	378960
Selenicereus monacanthus	110	p2	(TA)6	12	391270	391281
Selenicereus monacanthus	111	p2	(GA)5	10	391886	391895
Selenicereus monacanthus	112	p3	(GAT)4	12	394802	394813
Selenicereus monacanthus	113	p4	(GAAA)3	12	395872	395883
Selenicereus monacanthus	114	p4	(GAAA)3	12	406302	406313
Selenicereus monacanthus	115	p1	(A)11	11	407534	407544
Selenicereus monacanthus	116	p3	(GTA)4	12	411294	411305
Selenicereus monacanthus	117	p1	(A)14	14	415033	415046
Selenicereus monacanthus	118	p4	(TCTT)3	12	421355	421366
Selenicereus monacanthus	119	p4	(TTGA)3	12	422871	422882
Selenicereus monacanthus	120	p2	(AG)5	10	424651	424660
Selenicereus monacanthus	121	p2	(AT)5	10	440445	440454
Selenicereus monacanthus	122	p4	(TAGA)3	12	440503	440514
Selenicereus monacanthus	123	p4	(GCTT)3	12	445696	445707
Selenicereus monacanthus	124	p3	(TCT)4	12	447374	447385
Selenicereus monacanthus	125	p1	(A)13	13	452110	452122
Selenicereus monacanthus	126	p2	(GA)6	12	456132	456143
Selenicereus monacanthus	127	p1	(A)10	10	458479	458488
Selenicereus monacanthus	128	p1	(A)10	10	461918	461927
Selenicereus monacanthus	129	p3	(TAG)4	12	466670	466681
Selenicereus monacanthus	130	p4	(GGCT)3	12	468905	468916
Selenicereus monacanthus	131	p4	(GAAA)3	12	482616	482627
Selenicereus monacanthus	132	p4	(AGAA)3	12	482635	482646
Selenicereus monacanthus	133	p3	(TTC)5	15	487923	487937
Selenicereus monacanthus	134	p5	(GAGAG)3	15	489177	489191
Selenicereus monacanthus	135	p2	(AG)5	10	490519	490528
Selenicereus monacanthus	136	p4	(AAAG)3	12	493865	493876
Selenicereus monacanthus	137	p3	(TAA)4	12	494343	494354
Selenicereus monacanthus	138	p1	(A)11	11	494824	494834
Selenicereus monacanthus	139	p2	(AG)5	10	495655	495664
Selenicereus monacanthus	140	p5	(GCCTA)3	15	500957	500971
Selenicereus monacanthus	141	p1	(A)10	10	501672	501681
Selenicereus monacanthus	142	p2	(TA)5	10	503749	503758
Selenicereus monacanthus	143	p4	(TCTG)3	12	505680	505691
Selenicereus monacanthus	144	p4	(AAAG)3	12	509550	509561
Selenicereus monacanthus	145	p2	(AT)6	12	513113	513124
Selenicereus monacanthus	146	p2	(CT)6	12	518930	518941
Selenicereus monacanthus	147	p1	(T)10	10	537958	537967
Selenicereus monacanthus	148	p4	(CATT)3	12	540176	540187
Selenicereus monacanthus	149	p4	(CTTT)3	12	540791	540802
Selenicereus monacanthus	150	p2	(TA)5	10	541041	541050
Selenicereus monacanthus	151	p3	(CTT)4	12	542420	542431
Selenicereus monacanthus	152	p1	(T)11	11	548450	548460
Selenicereus monacanthus	153	p1	(A)10	10	549666	549675
Selenicereus monacanthus	154	p1	(T)10	10	551051	551060
Selenicereus monacanthus	155	p4	(AAAG)3	12	560268	560279
Selenicereus monacanthus	156	p3	(AAG)4	12	582159	582170
Selenicereus monacanthus	157	p4	(AGAA)3	12	584095	584106
Selenicereus monacanthus	158	p4	(AAAG)3	12	585933	585944
Selenicereus monacanthus	159	p3	(TTC)4	12	594989	595000
Selenicereus monacanthus	160	p4	(CTTT)3	12	595024	595035
Selenicereus monacanthus	161	p4	(TGCC)3	12	612723	612734
Selenicereus monacanthus	162	p3	(GAG)4	12	619300	619311
Selenicereus monacanthus	163	p1	(A)10	10	621496	621505
Selenicereus monacanthus	164	p3	(GAA)4	12	625179	625190
Selenicereus monacanthus	165	p2	(CT)6	12	630343	630354
Selenicereus monacanthus	166	p4	(ACTA)3	12	637781	637792
Selenicereus monacanthus	167	p6	(TTAGAG)3	18	640671	640688
Selenicereus monacanthus	168	p4	(ATGA)3	12	644903	644914
Selenicereus monacanthus	169	p4	(AAAG)3	12	650359	650370
Selenicereus monacanthus	170	p1	(A)10	10	650809	650818
Selenicereus monacanthus	171	p1	(A)10	10	651825	651834
Selenicereus monacanthus	172	p4	(CTTC)3	12	653311	653322
Selenicereus monacanthus	173	p1	(A)10	10	667804	667813
Selenicereus monacanthus	174	p4	(AACC)3	12	670150	670161
Selenicereus monacanthus	175	p1	(A)10	10	673651	673660
Selenicereus monacanthus	176	p1	(A)10	10	673663	673672
Selenicereus monacanthus	177	p1	(T)10	10	680448	680457
Selenicereus monacanthus	178	p1	(T)10	10	684824	684833
Selenicereus monacanthus	179	p4	(CTTA)3	12	688805	688816
Selenicereus monacanthus	180	p3	(AAG)4	12	695399	695410
Selenicereus monacanthus	181	p3	(AAG)4	12	696042	696053
Selenicereus monacanthus	182	p2	(AT)5	10	698081	698090
Selenicereus monacanthus	183	p2	(CT)5	10	699922	699931
Selenicereus monacanthus	184	p1	(T)10	10	700675	700684
Selenicereus monacanthus	185	p4	(ATTG)3	12	703193	703204
Selenicereus monacanthus	186	p1	(T)10	10	703580	703589
Selenicereus monacanthus	187	p4	(CGGC)3	12	703769	703780
Selenicereus monacanthus	188	p1	(A)10	10	707776	707785
Selenicereus monacanthus	189	p4	(CTTA)3	12	708796	708807
Selenicereus monacanthus	190	p1	(T)10	10	709295	709304
Selenicereus monacanthus	191	p4	(AAAG)3	12	710048	710059
Selenicereus monacanthus	192	p1	(T)10	10	710790	710799
Selenicereus monacanthus	193	p1	(A)13	13	715014	715026
Selenicereus monacanthus	194	p4	(CTTC)3	12	715896	715907
Selenicereus monacanthus	195	p4	(TTCT)3	12	721703	721714
Selenicereus monacanthus	196	p1	(A)10	10	726439	726448
Selenicereus monacanthus	197	p2	(AT)7	14	733355	733368
Selenicereus monacanthus	198	p4	(TGAC)3	12	737611	737622
Selenicereus monacanthus	199	p1	(T)10	10	740083	740092
Selenicereus monacanthus	200	p1	(T)11	11	740564	740574
Selenicereus monacanthus	201	p4	(TTTA)3	12	744882	744893
Selenicereus monacanthus	202	p4	(TTCT)3	12	748944	748955
Selenicereus monacanthus	203	p1	(A)10	10	750676	750685
Selenicereus monacanthus	204	p1	(T)10	10	751021	751030
Selenicereus monacanthus	205	p1	(T)10	10	755651	755660
Selenicereus monacanthus	206	p1	(T)10	10	758384	758393
Selenicereus monacanthus	207	p1	(T)10	10	758616	758625
Selenicereus monacanthus	208	p1	(T)10	10	767979	767988
Selenicereus monacanthus	209	p4	(TTCT)3	12	772173	772184
Selenicereus monacanthus	210	p4	(GAAG)3	12	772308	772319
Selenicereus monacanthus	211	p2	(TA)5	10	777949	777958
Selenicereus monacanthus	212	p1	(T)11	11	779171	779181
Selenicereus monacanthus	213	p1	(A)10	10	780239	780248
Selenicereus monacanthus	214	p1	(T)11	11	781382	781392
Selenicereus monacanthus	215	p1	(A)10	10	781618	781627
Selenicereus monacanthus	216	p4	(GAGG)3	12	782257	782268
Selenicereus monacanthus	217	p1	(T)10	10	788290	788299
Selenicereus monacanthus	218	p1	(T)10	10	794676	794685
Selenicereus monacanthus	219	p1	(A)10	10	801335	801344
Selenicereus monacanthus	220	p4	(GCTT)3	12	801642	801653
Selenicereus monacanthus	221	p4	(AGAA)3	12	801726	801737
Selenicereus monacanthus	222	p1	(A)12	12	801845	801856
Selenicereus monacanthus	223	p3	(AGT)4	12	805540	805551
Selenicereus monacanthus	224	p2	(AT)5	10	806161	806170
Selenicereus monacanthus	225	p4	(GGCG)3	12	812428	812439
Selenicereus monacanthus	226	p6	(AAGAAA)3	18	813153	813170
Selenicereus monacanthus	227	p4	(TCAC)3	12	820760	820771
Selenicereus monacanthus	228	p4	(ATTG)3	12	820965	820976
Selenicereus monacanthus	229	p1	(T)10	10	824750	824759
Selenicereus monacanthus	230	p2	(TA)5	10	830961	830970
Selenicereus monacanthus	231	p1	(A)10	10	841553	841562
Selenicereus monacanthus	232	p1	(A)10	10	843394	843403
Selenicereus monacanthus	233	p1	(A)10	10	844726	844735
Selenicereus monacanthus	234	p4	(GGTC)3	12	847825	847836
Selenicereus monacanthus	235	p1	(A)10	10	848212	848221
Selenicereus monacanthus	236	p4	(ACTG)3	12	854080	854091
Selenicereus monacanthus	237	p1	(A)10	10	867800	867809
Selenicereus monacanthus	238	p1	(T)10	10	869136	869145
Selenicereus monacanthus	239	p2	(GA)5	10	873284	873293
Selenicereus monacanthus	240	p4	(CTAA)3	12	873337	873348
Selenicereus monacanthus	241	p5	(TCCTC)3	15	873550	873564
Selenicereus monacanthus	242	p4	(AATA)3	12	873797	873808
Selenicereus monacanthus	243	p3	(ATT)4	12	877453	877464
Selenicereus monacanthus	244	p2	(TA)7	14	880726	880739
Selenicereus monacanthus	245	p3	(GGA)4	12	884461	884472
Selenicereus monacanthus	246	p1	(A)10	10	889664	889673
Selenicereus monacanthus	247	p3	(GAC)4	12	891999	892010
Selenicereus monacanthus	248	p4	(AACT)3	12	893199	893210
Selenicereus monacanthus	249	p1	(T)10	10	895296	895305
Selenicereus monacanthus	250	p3	(AAC)4	12	901874	901885
Selenicereus monacanthus	251	p2	(GA)5	10	902563	902572
Selenicereus monacanthus	252	p4	(TTCT)3	12	910784	910795
Selenicereus monacanthus	253	p2	(TA)5	10	921438	921447
Selenicereus monacanthus	254	p3	(ACT)4	12	921623	921634
Selenicereus monacanthus	255	p1	(A)10	10	924808	924817
Selenicereus monacanthus	256	p4	(TCTT)3	12	928027	928038
Selenicereus monacanthus	257	p4	(GAAA)3	12	936522	936533
Selenicereus monacanthus	258	p1	(A)10	10	940816	940825
Selenicereus monacanthus	259	p3	(AAG)4	12	950491	950502
Selenicereus monacanthus	260	p3	(CTT)4	12	957781	957792
Selenicereus monacanthus	261	p4	(AAGA)3	12	962807	962818
Selenicereus monacanthus	262	p1	(A)10	10	975962	975971
Selenicereus monacanthus	263	p1	(T)10	10	977533	977542
Selenicereus monacanthus	264	p4	(TTAA)3	12	979628	979639
Selenicereus monacanthus	265	p2	(TA)6	12	980336	980347
Selenicereus monacanthus	266	p4	(GGAA)4	16	987200	987215
Selenicereus monacanthus	267	p2	(AG)5	10	996592	996601
Selenicereus monacanthus	268	p3	(TCC)4	12	1000380	1000391
Selenicereus monacanthus	269	p3	(AAC)4	12	1001425	1001436
Selenicereus monacanthus	270	p1	(A)10	10	1014604	1014613
Selenicereus monacanthus	271	p4	(GAAA)3	12	1016278	1016289
Selenicereus monacanthus	272	p4	(AGAA)3	12	1018368	1018379
Selenicereus monacanthus	273	p4	(AGTC)3	12	1018510	1018521
Selenicereus monacanthus	274	p1	(T)10	10	1019436	1019445
Selenicereus monacanthus	275	p1	(A)10	10	1034315	1034324
Selenicereus monacanthus	276	p1	(T)12	12	1039836	1039847
Selenicereus monacanthus	277	p3	(AGA)4	12	1041577	1041588
Selenicereus monacanthus	278	p3	(AAG)4	12	1046345	1046356
Selenicereus monacanthus	279	p4	(TCTT)3	12	1049146	1049157
Selenicereus monacanthus	280	p3	(AGA)6	18	1053308	1053325
Selenicereus monacanthus	281	p5	(TTATG)3	15	1055797	1055811
Selenicereus monacanthus	282	p4	(GGCT)3	12	1062671	1062682
Selenicereus monacanthus	283	p1	(A)10	10	1063782	1063791
Selenicereus monacanthus	284	p4	(AGAT)3	12	1064637	1064648
Selenicereus monacanthus	285	p1	(T)11	11	1065491	1065501
Selenicereus monacanthus	286	p2	(TA)6	12	1068457	1068468
Selenicereus monacanthus	287	p3	(TAT)4	12	1071288	1071299
Selenicereus monacanthus	288	p4	(CTTT)3	12	1071888	1071899
Selenicereus monacanthus	289	p4	(TTCA)3	12	1076539	1076550
Selenicereus monacanthus	290	p4	(CTAG)3	12	1086766	1086777
Selenicereus monacanthus	291	p1	(T)10	10	1090372	1090381
Selenicereus monacanthus	292	p2	(TA)5	10	1090607	1090616
Selenicereus monacanthus	293	p4	(CTTC)3	12	1094300	1094311
Selenicereus monacanthus	294	p4	(GAAG)3	12	1097941	1097952
Selenicereus monacanthus	295	p2	(AG)5	10	1118632	1118641
Selenicereus monacanthus	296	p4	(GTTA)3	12	1123227	1123238
Selenicereus monacanthus	297	p1	(T)10	10	1125210	1125219
Selenicereus monacanthus	298	p4	(TTCA)3	12	1131886	1131897
Selenicereus monacanthus	299	p1	(T)13	13	1135859	1135871
Selenicereus monacanthus	300	p1	(A)11	11	1140595	1140605
Selenicereus monacanthus	301	p1	(T)10	10	1141734	1141743
Selenicereus monacanthus	302	p1	(T)11	11	1145626	1145636
Selenicereus monacanthus	303	p4	(AAGA)3	12	1146851	1146862
Selenicereus monacanthus	304	p4	(GAAG)3	12	1151204	1151215
Selenicereus monacanthus	305	p4	(AGAT)3	12	1151940	1151951
Selenicereus monacanthus	306	p5	(TGAAG)3	15	1157836	1157850
Selenicereus monacanthus	307	p1	(A)10	10	1160333	1160342
Selenicereus monacanthus	308	p4	(AACT)3	12	1160653	1160664
Selenicereus monacanthus	309	p1	(A)10	10	1163597	1163606
Selenicereus monacanthus	310	p4	(GATA)3	12	1167290	1167301
Selenicereus monacanthus	311	p5	(CTAAA)3	15	1168465	1168479
Selenicereus monacanthus	312	p4	(CTTT)3	12	1181357	1181368
Selenicereus monacanthus	313	p2	(CT)5	10	1184638	1184647
Selenicereus monacanthus	314	p1	(A)12	12	1189089	1189100
Selenicereus monacanthus	315	p4	(GACC)3	12	1198961	1198972
Selenicereus monacanthus	316	p4	(TGAT)3	12	1200898	1200909
Selenicereus monacanthus	317	p3	(TTA)4	12	1208981	1208992
Selenicereus monacanthus	318	p1	(T)12	12	1209591	1209602
Selenicereus monacanthus	319	p4	(TCTT)3	12	1225887	1225898
Selenicereus monacanthus	320	p1	(A)10	10	1231481	1231490
Selenicereus monacanthus	321	p4	(AGGT)3	12	1233404	1233415
Selenicereus monacanthus	322	p5	(GCCTT)3	15	1233873	1233887
Selenicereus monacanthus	323	p4	(GCTG)3	12	1234293	1234304
Selenicereus monacanthus	324	p1	(A)10	10	1238741	1238750
Selenicereus monacanthus	325	p6	(AAGAGT)3	18	1239505	1239522
Selenicereus monacanthus	326	p4	(GACT)3	12	1241398	1241409
Selenicereus monacanthus	327	p4	(GGAT)3	12	1248400	1248411
Selenicereus monacanthus	328	p4	(TATC)3	12	1250593	1250604
Selenicereus monacanthus	329	p1	(A)13	13	1255888	1255900
Selenicereus monacanthus	330	p4	(ATCT)3	12	1260393	1260404
Selenicereus monacanthus	331	p1	(T)10	10	1263718	1263727
Selenicereus monacanthus	332	p4	(AATC)3	12	1266580	1266591
Selenicereus monacanthus	333	p4	(AAGC)3	12	1269678	1269689
Selenicereus monacanthus	334	p1	(A)10	10	1270478	1270487
Selenicereus monacanthus	335	p4	(TTCT)3	12	1273997	1274008
Selenicereus monacanthus	336	p2	(AT)5	10	1279063	1279072
Selenicereus monacanthus	337	p1	(A)11	11	1279208	1279218
Selenicereus monacanthus	338	p2	(CT)5	10	1283670	1283679
Selenicereus monacanthus	339	p5	(TTTAT)3	15	1290754	1290768
Selenicereus monacanthus	340	p4	(TTCA)3	12	1291926	1291937
Selenicereus monacanthus	341	p1	(A)10	10	1292944	1292953
Selenicereus monacanthus	342	p4	(ACTA)3	12	1294956	1294967
Selenicereus monacanthus	343	p4	(AAAG)3	12	1296795	1296806
Selenicereus monacanthus	344	p3	(TAT)5	15	1304862	1304876
Selenicereus monacanthus	345	p3	(AGT)4	12	1306866	1306877
Selenicereus monacanthus	346	p3	(GAT)4	12	1313437	1313448
Selenicereus monacanthus	347	p2	(CT)6	12	1315260	1315271
Selenicereus monacanthus	348	p4	(TCAT)3	12	1318672	1318683
Selenicereus monacanthus	349	p4	(TTTG)3	12	1319528	1319539
Selenicereus monacanthus	350	p4	(TATC)3	12	1331855	1331866
Selenicereus monacanthus	351	p2	(TA)6	12	1337281	1337292
Selenicereus monacanthus	352	p4	(CTTG)3	12	1338944	1338955
Selenicereus monacanthus	353	p4	(GAAA)3	12	1340030	1340041
Selenicereus monacanthus	354	p4	(TTGG)3	12	1341189	1341200
Selenicereus monacanthus	355	p4	(TACT)3	12	1344689	1344700
Selenicereus monacanthus	356	p4	(CAAG)3	12	1350636	1350647
Selenicereus monacanthus	357	p4	(GTCA)3	12	1352181	1352192
Selenicereus monacanthus	358	p3	(GAA)4	12	1355453	1355464
Selenicereus monacanthus	359	p3	(ATA)4	12	1360632	1360643
Selenicereus monacanthus	360	p1	(T)10	10	1360655	1360664
Selenicereus monacanthus	361	p1	(A)11	11	1369786	1369796
Selenicereus monacanthus	362	p2	(TA)6	12	1376623	1376634
Selenicereus monacanthus	363	p1	(T)13	13	1380028	1380040
Selenicereus monacanthus	364	p4	(TCGG)3	12	1380198	1380209
Selenicereus monacanthus	365	p4	(GCTA)3	12	1382434	1382445
Selenicereus monacanthus	366	p2	(CT)5	10	1382593	1382602
Selenicereus monacanthus	367	p2	(TA)5	10	1389242	1389251
Selenicereus monacanthus	368	p2	(AT)7	14	1393293	1393306
Selenicereus monacanthus	369	p1	(T)11	11	1393517	1393527
Selenicereus monacanthus	370	p1	(A)10	10	1393529	1393538
Selenicereus monacanthus	371	p1	(T)10	10	1394108	1394117
Selenicereus monacanthus	372	p1	(T)10	10	1396443	1396452
Selenicereus monacanthus	373	p4	(AAGC)3	12	1402333	1402344
Selenicereus monacanthus	374	p1	(A)11	11	1415336	1415346
Selenicereus monacanthus	375	p4	(ATTT)3	12	1416488	1416499
Selenicereus monacanthus	376	p1	(T)12	12	1420230	1420241
Selenicereus monacanthus	377	p1	(A)10	10	1423203	1423212
Selenicereus monacanthus	378	p3	(TTC)4	12	1423535	1423546
Selenicereus monacanthus	379	p4	(AATA)3	12	1430203	1430214
Selenicereus monacanthus	380	p1	(G)10	10	1433929	1433938
Selenicereus monacanthus	381	p2	(TA)6	12	1434458	1434469
Selenicereus monacanthus	382	p1	(A)10	10	1436483	1436492
Selenicereus monacanthus	383	p4	(AAGG)3	12	1437480	1437491
Selenicereus monacanthus	384	p1	(A)10	10	1441225	1441234
Selenicereus monacanthus	385	p1	(C)10	10	1441562	1441571
Selenicereus monacanthus	386	p4	(TTTC)3	12	1443902	1443913
Selenicereus monacanthus	387	p2	(AG)5	10	1447257	1447266
Selenicereus monacanthus	388	p4	(AAGA)3	12	1449158	1449169
Selenicereus monacanthus	389	p4	(TTTC)3	12	1450274	1450285
Selenicereus monacanthus	390	p4	(CTTT)3	12	1461932	1461943
Selenicereus monacanthus	391	p3	(CAT)4	12	1463003	1463014
Selenicereus monacanthus	392	p2	(TC)5	10	1465928	1465937
Selenicereus monacanthus	393	p2	(AT)6	12	1466542	1466553
Selenicereus monacanthus	394	p1	(A)10	10	1471473	1471482
Selenicereus monacanthus	395	p4	(GGAA)3	12	1478877	1478888
Selenicereus monacanthus	396	p1	(A)10	10	1479132	1479141
Selenicereus monacanthus	397	p2	(CT)6	12	1482040	1482051
Selenicereus monacanthus	398	p5	(CACAG)3	15	1485720	1485734
Selenicereus monacanthus	399	p3	(ATA)4	12	1488094	1488105
Selenicereus monacanthus	400	p4	(AGTC)3	12	1488771	1488782
Selenicereus monacanthus	401	p4	(AGTC)3	12	1491471	1491482
Selenicereus monacanthus	402	p4	(ACTC)3	12	1497650	1497661
Selenicereus monacanthus	403	p2	(CT)5	10	1503488	1503497
Selenicereus monacanthus	404	p2	(AG)5	10	1503717	1503726
Selenicereus monacanthus	405	p3	(TAG)4	12	1504086	1504097
Selenicereus monacanthus	406	p3	(CTC)4	12	1516801	1516812
Selenicereus monacanthus	407	p4	(TCCT)3	12	1520945	1520956
Selenicereus monacanthus	408	p1	(T)10	10	1521718	1521727
Selenicereus monacanthus	409	p1	(A)10	10	1523743	1523752
Selenicereus monacanthus	410	p4	(ATAG)3	12	1526603	1526614
Selenicereus monacanthus	411	p4	(CCTT)3	12	1528826	1528837
Selenicereus monacanthus	412	p3	(TTA)4	12	1530700	1530711
Selenicereus monacanthus	413	p1	(A)10	10	1531604	1531613
Selenicereus monacanthus	414	p4	(GCTT)3	12	1533867	1533878
Selenicereus monacanthus	415	p1	(A)13	13	1534675	1534687
Selenicereus monacanthus	416	p2	(AG)5	10	1538520	1538529
Selenicereus monacanthus	417	p1	(A)11	11	1540952	1540962
Selenicereus monacanthus	418	p2	(TA)5	10	1550815	1550824
Selenicereus monacanthus	419	p2	(TA)6	12	1552625	1552636
Selenicereus monacanthus	420	p1	(T)11	11	1556390	1556400
Selenicereus monacanthus	421	p3	(AGG)4	12	1557146	1557157
Selenicereus monacanthus	422	p2	(AT)6	12	1557528	1557539
Selenicereus monacanthus	423	p2	(AG)7	14	1558758	1558771
Selenicereus monacanthus	424	p1	(T)11	11	1559306	1559316
Selenicereus monacanthus	425	p4	(TTTC)3	12	1561019	1561030
Selenicereus monacanthus	426	p4	(TTCT)3	12	1562070	1562081
Selenicereus monacanthus	427	p4	(AAAG)3	12	1563331	1563342
Selenicereus monacanthus	428	p4	(TAGG)3	12	1565312	1565323
Selenicereus monacanthus	429	p4	(TTGA)3	12	1565810	1565821
Selenicereus monacanthus	430	p4	(CTAG)3	12	1583213	1583224
Selenicereus monacanthus	431	p1	(T)10	10	1586819	1586828
Selenicereus monacanthus	432	p2	(TA)5	10	1587054	1587063
Selenicereus monacanthus	433	p4	(CTTC)3	12	1590747	1590758
Selenicereus monacanthus	434	p4	(GAAG)3	12	1594388	1594399
Selenicereus monacanthus	435	p2	(AG)5	10	1615079	1615088
Selenicereus monacanthus	436	p4	(GTTA)3	12	1619674	1619685
Selenicereus monacanthus	437	p1	(T)10	10	1621657	1621666
Selenicereus monacanthus	438	p4	(TTCA)3	12	1628333	1628344
Selenicereus monacanthus	439	p1	(T)13	13	1632306	1632318
Selenicereus monacanthus	440	p1	(A)11	11	1637042	1637052
Selenicereus monacanthus	441	p1	(T)10	10	1638181	1638190
Selenicereus monacanthus	442	p1	(T)11	11	1642073	1642083
Selenicereus monacanthus	443	p4	(AAGA)3	12	1643298	1643309
Selenicereus monacanthus	444	p4	(GAAG)3	12	1647651	1647662
Selenicereus monacanthus	445	p4	(AGAT)3	12	1648387	1648398
Selenicereus monacanthus	446	p5	(TGAAG)3	15	1654283	1654297
Selenicereus monacanthus	447	p1	(A)10	10	1656780	1656789
Selenicereus monacanthus	448	p4	(AACT)3	12	1657100	1657111
Selenicereus monacanthus	449	p1	(A)10	10	1660044	1660053
Selenicereus monacanthus	450	p4	(GATA)3	12	1663737	1663748
Selenicereus monacanthus	451	p5	(CTAAA)3	15	1664912	1664926
Selenicereus monacanthus	452	p4	(CTTT)3	12	1677804	1677815
Selenicereus monacanthus	453	p2	(CT)5	10	1681085	1681094
Selenicereus monacanthus	454	p1	(A)12	12	1685536	1685547
Selenicereus monacanthus	455	p4	(GACC)3	12	1695408	1695419
Selenicereus monacanthus	456	p4	(TGAT)3	12	1697345	1697356
Selenicereus monacanthus	457	p4	(AAGA)3	12	1705756	1705767
Selenicereus monacanthus	458	p4	(CTTA)3	12	1717961	1717972
Selenicereus monacanthus	459	p2	(GA)5	10	1718323	1718332
Selenicereus monacanthus	460	p4	(TCGC)3	12	1719258	1719269
Selenicereus monacanthus	461	p4	(TTAT)3	12	1722747	1722758
Selenicereus monacanthus	462	p1	(A)12	12	1730415	1730426
Selenicereus monacanthus	463	p1	(G)11	11	1732698	1732708
Selenicereus monacanthus	464	p1	(A)10	10	1737662	1737671
Selenicereus monacanthus	465	p2	(AG)5	10	1738183	1738192
Selenicereus monacanthus	466	p4	(AAGC)3	12	1738245	1738256
Selenicereus monacanthus	467	p1	(T)11	11	1739015	1739025
Selenicereus monacanthus	468	p1	(T)10	10	1740813	1740822
Selenicereus monacanthus	469	p1	(T)11	11	1744641	1744651
Selenicereus monacanthus	470	p5	(GTATG)3	15	1752644	1752658
Selenicereus monacanthus	471	p4	(AAAG)3	12	1757045	1757056
Selenicereus monacanthus	472	p4	(TCTT)3	12	1757763	1757774
Selenicereus monacanthus	473	p4	(ATCT)3	12	1760331	1760342
Selenicereus monacanthus	474	p6	(TTTTTC)3	18	1761326	1761343
Selenicereus monacanthus	475	p2	(AG)6	12	1763798	1763809
Selenicereus monacanthus	476	p3	(AAG)4	12	1766959	1766970
Selenicereus monacanthus	477	p4	(AAAG)3	12	1767257	1767268
Selenicereus monacanthus	478	p4	(AAAG)3	12	1776038	1776049
Selenicereus monacanthus	479	p3	(TTC)4	12	1782144	1782155
Selenicereus monacanthus	480	p3	(AAT)4	12	1782809	1782820
Selenicereus monacanthus	481	p5	(TTATT)3	15	1788570	1788584
Selenicereus monacanthus	482	p5	(CTTTT)3	15	1791629	1791643
Selenicereus monacanthus	483	p1	(T)10	10	1796849	1796858
Selenicereus monacanthus	484	p3	(TCT)4	12	1798221	1798232
Selenicereus monacanthus	485	p4	(TAAA)3	12	1799785	1799796
Selenicereus monacanthus	486	p4	(CTTT)3	12	1803816	1803827
Selenicereus monacanthus	487	p3	(TTC)4	12	1805209	1805220
Selenicereus monacanthus	488	p3	(AGT)4	12	1806291	1806302
Selenicereus monacanthus	489	p5	(TGAAA)3	15	1813835	1813849
Selenicereus monacanthus	490	p4	(ATTT)3	12	1814983	1814994
Selenicereus monacanthus	491	p5	(TAAGT)3	15	1816303	1816317
Selenicereus monacanthus	492	p1	(A)10	10	1818133	1818142
Selenicereus monacanthus	493	p2	(AT)5	10	1819970	1819979
Selenicereus monacanthus	494	p5	(TGAGC)3	15	1821266	1821280
Selenicereus monacanthus	495	p2	(AG)5	10	1829423	1829432
Selenicereus monacanthus	496	p3	(CTA)4	12	1830203	1830214
Selenicereus monacanthus	497	p4	(GAAA)3	12	1845096	1845107
Selenicereus monacanthus	498	p4	(CTTC)3	12	1851927	1851938
Selenicereus monacanthus	499	p4	(GAAA)3	12	1852059	1852070
Selenicereus monacanthus	500	p1	(A)10	10	1856258	1856267
Selenicereus monacanthus	501	p4	(GAGG)3	12	1861227	1861238
Selenicereus monacanthus	502	p4	(TTAG)3	12	1864325	1864336
Selenicereus monacanthus	503	p1	(A)10	10	1877194	1877203
Selenicereus monacanthus	504	p3	(TTC)4	12	1877526	1877537
Selenicereus monacanthus	505	p5	(CCCGG)3	15	1883212	1883226
Selenicereus monacanthus	506	p4	(AAGA)3	12	1883615	1883626
Selenicereus monacanthus	507	p2	(GA)5	10	1887404	1887413
Selenicereus monacanthus	508	p3	(TGA)4	12	1889275	1889286
Selenicereus monacanthus	509	p5	(CAGAC)3	15	1890399	1890413
Selenicereus monacanthus	510	p4	(CTTC)3	12	1895477	1895488
Selenicereus monacanthus	511	p1	(A)10	10	1909970	1909979
Selenicereus monacanthus	512	p4	(AACC)3	12	1912316	1912327
Selenicereus monacanthus	513	p1	(A)10	10	1915817	1915826
Selenicereus monacanthus	514	p1	(A)10	10	1915829	1915838
Selenicereus monacanthus	515	p1	(T)10	10	1922614	1922623
Selenicereus monacanthus	516	p1	(T)10	10	1926990	1926999
Selenicereus monacanthus	517	p4	(CTTA)3	12	1930971	1930982
Selenicereus monacanthus	518	p3	(AAG)4	12	1937565	1937576
Selenicereus monacanthus	519	p3	(AAG)4	12	1938208	1938219
Selenicereus monacanthus	520	p2	(AT)5	10	1940247	1940256
Selenicereus monacanthus	521	p2	(CT)5	10	1942088	1942097
Selenicereus monacanthus	522	p1	(T)10	10	1942841	1942850
Selenicereus monacanthus	523	p4	(ATTG)3	12	1945359	1945370
Selenicereus monacanthus	524	p1	(T)10	10	1945746	1945755
Selenicereus monacanthus	525	p4	(CGGC)3	12	1945935	1945946
Selenicereus monacanthus	526	p1	(A)10	10	1949942	1949951
Selenicereus monacanthus	527	p4	(CTTA)3	12	1950962	1950973
Selenicereus monacanthus	528	p1	(T)10	10	1951461	1951470
Selenicereus monacanthus	529	p4	(AAAG)3	12	1952214	1952225
Selenicereus monacanthus	530	p1	(T)10	10	1952956	1952965
Selenicereus monacanthus	531	p1	(A)13	13	1957180	1957192
Selenicereus monacanthus	532	p4	(CTTC)3	12	1958062	1958073
Selenicereus monacanthus	533	p4	(TTCT)3	12	1963869	1963880
Selenicereus monacanthus	534	p1	(A)10	10	1968605	1968614
Selenicereus monacanthus	535	p2	(AT)7	14	1975521	1975534
Selenicereus monacanthus	536	p4	(TGAC)3	12	1979777	1979788
Selenicereus monacanthus	537	p1	(T)10	10	1982249	1982258
Selenicereus monacanthus	538	p1	(T)11	11	1982730	1982740
Selenicereus monacanthus	539	p4	(TTTA)3	12	1987048	1987059
Selenicereus monacanthus	540	p4	(TTCT)3	12	1991110	1991121
Selenicereus monacanthus	541	p1	(A)10	10	1992842	1992851
Selenicereus monacanthus	542	p1	(T)10	10	1993187	1993196
Selenicereus monacanthus	543	p1	(T)10	10	1997817	1997826
Selenicereus monacanthus	544	p1	(T)10	10	2000550	2000559
Selenicereus monacanthus	545	p1	(T)10	10	2000782	2000791
Selenicereus monacanthus	546	p1	(T)10	10	2010145	2010154
Selenicereus monacanthus	547	p4	(TTCT)3	12	2014339	2014350
Selenicereus monacanthus	548	p4	(GAAG)3	12	2014474	2014485
Selenicereus monacanthus	549	p2	(TA)5	10	2020115	2020124
Selenicereus monacanthus	550	p1	(T)11	11	2021337	2021347
Selenicereus monacanthus	551	p1	(A)10	10	2022405	2022414
Selenicereus monacanthus	552	p1	(T)11	11	2023548	2023558
Selenicereus monacanthus	553	p1	(A)10	10	2023784	2023793
Selenicereus monacanthus	554	p4	(GAGG)3	12	2024423	2024434
Selenicereus monacanthus	555	p1	(T)10	10	2030456	2030465
Selenicereus monacanthus	556	p1	(T)10	10	2036842	2036851
Selenicereus monacanthus	557	p1	(A)10	10	2043501	2043510
Selenicereus monacanthus	558	p4	(GCTT)3	12	2043808	2043819
Selenicereus monacanthus	559	p4	(AGAA)3	12	2043892	2043903
Selenicereus monacanthus	560	p1	(A)12	12	2044011	2044022
Selenicereus monacanthus	561	p3	(AGT)4	12	2047706	2047717
Selenicereus monacanthus	562	p2	(AT)5	10	2048327	2048336
Selenicereus monacanthus	563	p4	(GGCG)3	12	2054594	2054605
Selenicereus monacanthus	564	p6	(AAGAAA)3	18	2055319	2055336
Selenicereus monacanthus	565	p4	(TCAC)3	12	2062926	2062937
Selenicereus monacanthus	566	p4	(ATTG)3	12	2063131	2063142
Selenicereus monacanthus	567	p1	(T)10	10	2066916	2066925
Selenicereus monacanthus	568	p2	(TA)5	10	2073127	2073136
Selenicereus monacanthus	569	p1	(A)10	10	2083719	2083728
Selenicereus monacanthus	570	p1	(A)10	10	2085560	2085569
Selenicereus monacanthus	571	p1	(A)10	10	2086892	2086901
Selenicereus monacanthus	572	p4	(GGTC)3	12	2089991	2090002
Selenicereus monacanthus	573	p1	(A)10	10	2090378	2090387
Selenicereus monacanthus	574	p4	(ACTG)3	12	2096246	2096257
Selenicereus monacanthus	575	p1	(A)10	10	2109966	2109975
Selenicereus monacanthus	576	p1	(T)10	10	2111302	2111311
Selenicereus monacanthus	577	p2	(GA)5	10	2115450	2115459
Selenicereus monacanthus	578	p4	(CTAA)3	12	2115503	2115514
Selenicereus monacanthus	579	p5	(TCCTC)3	15	2115716	2115730
Selenicereus monacanthus	580	p4	(AATA)3	12	2115963	2115974
Selenicereus monacanthus	581	p3	(ATT)4	12	2119619	2119630
Selenicereus monacanthus	582	p2	(TA)7	14	2122892	2122905
Selenicereus monacanthus	583	p3	(GGA)4	12	2126627	2126638
Selenicereus monacanthus	584	p1	(A)10	10	2131830	2131839
Selenicereus monacanthus	585	p3	(GAC)4	12	2134165	2134176
Selenicereus monacanthus	586	p4	(AACT)3	12	2135365	2135376
Selenicereus monacanthus	587	p1	(T)10	10	2137462	2137471
Selenicereus monacanthus	588	p3	(AAC)4	12	2144040	2144051
Selenicereus monacanthus	589	p2	(GA)5	10	2144729	2144738
Selenicereus monacanthus	590	p4	(TTCT)3	12	2152950	2152961
Selenicereus monacanthus	591	p2	(TA)5	10	2163604	2163613
Selenicereus monacanthus	592	p3	(ACT)4	12	2163789	2163800
Selenicereus monacanthus	593	p1	(A)10	10	2166974	2166983
Selenicereus monacanthus	594	p4	(TCTT)3	12	2170193	2170204
Selenicereus monacanthus	595	p4	(GAAA)3	12	2178688	2178699
Selenicereus monacanthus	596	p1	(A)10	10	2182982	2182991
Selenicereus monacanthus	597	p3	(AAG)4	12	2192657	2192668
Selenicereus monacanthus	598	p3	(CTT)4	12	2199947	2199958
Selenicereus monacanthus	599	p4	(AAGA)3	12	2204973	2204984
Selenicereus monacanthus	600	p1	(A)10	10	2218128	2218137
Selenicereus monacanthus	601	p1	(T)10	10	2219699	2219708
Selenicereus monacanthus	602	p4	(TTAA)3	12	2221794	2221805
Selenicereus monacanthus	603	p2	(TA)6	12	2222502	2222513
Selenicereus monacanthus	604	p4	(GGAA)4	16	2229366	2229381
Selenicereus monacanthus	605	p2	(AG)5	10	2238758	2238767
Selenicereus monacanthus	606	p3	(TCC)4	12	2242546	2242557
Selenicereus monacanthus	607	p3	(AAC)4	12	2243591	2243602
Selenicereus monacanthus	608	p1	(A)10	10	2256770	2256779
Selenicereus monacanthus	609	p4	(GAAA)3	12	2258444	2258455
Selenicereus monacanthus	610	p4	(AGAA)3	12	2260534	2260545
Selenicereus monacanthus	611	p4	(AGTC)3	12	2260676	2260687
Selenicereus monacanthus	612	p1	(T)10	10	2261602	2261611
Selenicereus monacanthus	613	p1	(A)10	10	2276481	2276490
Selenicereus monacanthus	614	p1	(T)12	12	2282002	2282013
Selenicereus monacanthus	615	p3	(AGA)4	12	2283743	2283754
Selenicereus monacanthus	616	p3	(AAG)4	12	2288511	2288522

## Sheet: Table S3
Table S3. Tandem repeat sequences in the mitochondrial genome of Selenicereus monacanthus
Indices	Period Size	Copy Number	Consensus Size	Percent Matches	Percent Indels	Score	A	C	G	T	Entropy (0-2)
22248--22290	21	2	21	86	0	59	27	20	11	39	1.88
40660--40686	10	2.7	10	100	0	54	18	18	7	55	1.65
70025--70103	30	2.6	31	77	4	106	36	17	10	35	1.84
98248--98293	22	2	23	87	4	67	17	23	15	43	1.87
138175--138235	26	2.3	26	100	0	122	4	29	4	60	1.38
146836--146860	12	2.1	12	100	0	50	44	0	32	24	1.54
245851--245897	21	2.2	21	100	0	94	40	14	31	12	1.84
251915--251968	27	2	27	96	0	99	40	9	33	16	1.8
260699--260732	16	2.1	16	100	0	68	32	5	5	55	1.48
323481--323515	16	2.1	17	89	5	54	31	11	20	37	1.88
354584--354613	15	2	15	93	0	51	26	23	3	46	1.68
390417--390492	39	1.9	39	94	0	134	22	25	19	32	1.97
427703--427737	15	2.3	15	100	0	70	17	5	14	62	1.49
577216--577275	24	2.5	24	97	0	111	28	30	11	30	1.92
601240--601303	30	2.1	30	100	0	128	20	29	28	21	1.98
601305--601441	45	3.1	45	93	1	231	18	13	12	55	1.68
601484--601544	30	2	30	100	0	122	22	27	29	19	1.98
671410--671438	14	2.1	14	100	0	58	20	48	0	31	1.5
672725--672750	12	2.2	12	100	0	52	69	7	0	23	1.14
794800--794825	13	2	13	100	0	52	15	23	23	38	1.92
796697--796804	45	2.4	45	95	0	189	24	28	17	29	1.97
821882--821959	30	2.6	30	100	0	156	30	20	25	23	1.98
823732--823763	16	2	16	100	0	64	62	18	12	6	1.5
826237--826291	21	2.6	21	82	5	67	32	27	25	14	1.95
830066--830095	15	2	15	93	0	51	23	13	30	33	1.93
830090--830150	18	3.4	18	95	0	104	18	27	34	19	1.95
842130--842179	22	2.3	22	96	0	91	28	4	14	54	1.58
873595--873660	28	2.4	28	87	10	107	12	34	6	46	1.66
873599--873653	28	2	28	100	0	110	14	32	7	45	1.72
910332--910394	28	2.2	28	97	0	117	12	38	7	41	1.73
910898--910939	17	2.5	16	81	11	57	33	19	33	14	1.91
912691--912715	13	1.9	13	100	0	50	52	16	24	8	1.7
929832--929880	17	2.9	16	90	3	62	65	8	20	6	1.41
929843--929880	17	2.2	17	100	0	76	65	7	18	7	1.43
939378--939421	17	2.6	17	100	0	88	43	11	18	27	1.84
979004--979041	17	2.2	17	95	0	67	39	18	21	21	1.93
984204--984244	20	2	20	100	0	82	24	41	0	34	1.55
993794--993829	17	2.1	18	89	5	56	19	33	16	30	1.94
1023357--1023400	22	2	22	100	0	88	13	27	9	50	1.72
1118173--1118239	26	2.6	26	100	0	134	40	17	20	20	1.92
1121182--1121272	31	2.9	31	98	0	173	36	25	32	5	1.79
1121260--1121319	30	2	30	93	0	102	33	28	26	11	1.91
1155663--1155704	22	1.9	22	100	0	84	23	28	28	19	1.98
1155667--1155714	22	2.2	22	84	0	60	25	27	27	20	1.99
1164696--1164726	12	2.6	12	94	0	53	29	6	9	54	1.57
1172065--1172137	30	2.4	30	95	0	128	34	31	16	17	1.93
1236140--1236171	15	2.1	15	100	0	64	59	0	28	12	1.34
1249301--1249336	18	1.9	19	94	5	65	11	5	11	72	1.28
1325964--1325994	15	2.1	15	100	0	62	48	0	38	12	1.42
1343543--1343573	15	2.1	15	100	0	62	25	19	25	29	1.99
1370418--1370447	15	2	15	100	0	60	33	20	20	26	1.97
1388213--1388256	23	1.9	23	90	0	70	65	2	25	6	1.28
1388685--1388741	28	2	28	96	0	105	42	8	35	14	1.76
1454317--1454348	15	2.1	15	100	0	64	43	6	18	31	1.75
1467332--1467407	39	1.9	39	94	0	134	32	19	25	22	1.97
1470219--1470257	19	2.1	18	85	4	51	35	25	17	20	1.95
1517332--1517371	20	2	20	90	0	62	30	10	15	45	1.78
1529069--1529112	23	1.9	23	90	9	72	38	6	18	36	1.77
1544320--1544365	21	2.2	21	100	0	92	26	30	13	30	1.93
1567342--1567373	16	2	16	100	0	64	31	12	12	43	1.8
1614620--1614686	26	2.6	26	100	0	134	40	17	20	20	1.92
1617629--1617719	31	2.9	31	98	0	173	36	25	32	5	1.79
1617707--1617766	30	2	30	93	0	102	33	28	26	11	1.91
1652110--1652151	22	1.9	22	100	0	84	23	28	28	19	1.98
1652114--1652161	22	2.2	22	84	0	60	25	27	27	20	1.99
1661143--1661173	12	2.6	12	94	0	53	29	6	9	54	1.57
1668512--1668584	30	2.4	30	95	0	128	34	31	16	17	1.93
1754850--1754883	14	2.4	14	100	0	68	41	8	29	20	1.82
1755987--1756026	12	2.9	15	75	21	50	25	20	25	30	1.99
1763612--1763638	14	1.9	14	100	0	54	44	7	29	18	1.77
1776040--1776097	23	2.5	23	74	0	62	58	5	22	13	1.55
1779195--1779233	21	1.9	20	84	5	51	30	25	23	20	1.98
1913576--1913604	14	2.1	14	100	0	58	20	48	0	31	1.5
1914891--1914916	12	2.2	12	100	0	52	69	7	0	23	1.14
2036966--2036991	13	2	13	100	0	52	15	23	23	38	1.92
2038863--2038970	45	2.4	45	95	0	189	24	28	17	29	1.97
2064048--2064125	30	2.6	30	100	0	156	30	20	25	23	1.98
2065898--2065929	16	2	16	100	0	64	62	18	12	6	1.5
2068403--2068457	21	2.6	21	82	5	67	32	27	25	14	1.95
2072232--2072261	15	2	15	93	0	51	23	13	30	33	1.93
2072256--2072316	18	3.4	18	95	0	104	18	27	34	19	1.95
2084296--2084345	22	2.3	22	96	0	91	28	4	14	54	1.58
2115761--2115826	28	2.4	28	87	10	107	12	34	6	46	1.66
2115765--2115819	28	2	28	100	0	110	14	32	7	45	1.72
2152498--2152560	28	2.2	28	97	0	117	12	38	7	41	1.73
2153064--2153105	17	2.5	16	81	11	57	33	19	33	14	1.91
2154857--2154881	13	1.9	13	100	0	50	52	16	24	8	1.7
2171998--2172046	17	2.9	16	90	3	62	65	8	20	6	1.41
2172009--2172046	17	2.2	17	100	0	76	65	7	18	7	1.43
2181544--2181587	17	2.6	17	100	0	88	43	11	18	27	1.84
2221170--2221207	17	2.2	17	95	0	67	39	18	21	21	1.93
2226370--2226410	20	2	20	100	0	82	24	41	0	34	1.55
2235960--2235995	17	2.1	18	89	5	56	19	33	16	30	1.94
2265523--2265566	22	2	22	100	0	88	13	27	9	50	1.72

## Sheet: Table S4
Table S4. Dispersed repeat sequences in the mitochondrial genome of Selenicereus monacanthus
The repeat length of the first part	The starting site of the first part	Matching direction	The repeat length of the second part	The starting site of the second part	Interval distance of repeats	E-value
394588	653265	F	394588	1895431	0	0
124827	1082361	F	124827	1578808	0	0
28179	171436	F	28179	943369	0	0
28179	171436	F	28179	2185535	0	0
13437	763029	P	13437	1847779	0	0
13437	1847779	P	13437	2005195	0	0
6330	366837	P	6330	1484678	0	0
4685	402694	P	4685	1449207	0	0
3829	397944	P	3829	1455965	0	0
3491	597364	P	3491	601997	0	0
2809	379161	P	2809	1475864	0	0
2522	395021	P	2522	1460272	0	0
2255	386344	P	2255	1469226	0	0
2161	389285	P	2161	1466377	0	0
2003	373799	P	2003	1482041	0	0
1909	375862	P	1909	1480069	0	0
1437	383589	P	1437	1472803	0	0
1033	1423002	F	1033	1876993	-2	0
927	401770	P	927	1454487	0	0
880	393061	P	880	1463877	0	0
828	391438	P	828	1465556	0	0
770	377935	P	770	1479132	0	0
735	393936	P	735	1463146	0	0
697	388593	P	697	1468534	0	0
680	382511	P	680	1474640	0	0
675	1423360	F	675	1877351	-1	0
641	373163	P	641	1484040	0	0
612	190855	F	612	318779	0	0
612	318779	F	612	962788	0	0
612	318779	F	612	2204954	0	0
605	25041	F	605	26099	0	0
572	1423463	F	572	1877454	0	0
540	385348	P	540	1471939	0	0
525	392542	P	525	1464752	0	0
470	385883	P	470	1471473	0	1.59e-271
466	397538	P	466	1459810	0	4.06e-269
460	381965	P	460	1475408	0	1.66e-265
426	378696	P	426	1478714	0	4.91e-245
417	726442	F	417	1340331	0	1.29e-239
417	1340331	F	417	1968608	0	1.29e-239
408	383186	P	408	1474236	0	3.38e-234
392	707337	P	392	809306	0	1.45e-224
392	707337	P	392	2051472	0	1.45e-224
392	809306	P	392	1949503	0	1.45e-224
392	1949503	P	392	2051472	0	1.45e-224
374	26703	P	374	135396	0	9.96e-214
360	394666	P	360	1462790	0	2.67e-205
337	207714	F	337	988851	0	1.88e-191
337	207714	F	337	2231017	0	1.88e-191
331	385022	P	331	1472475	0	7.71e-188
333	1543243	P	333	1782812	-2	2.4e-183
329	1173188	F	329	1559680	-3	1.96e-178
329	1559680	F	329	1669635	-3	1.96e-178
292	528105	P	292	875331	0	2.33e-164
292	528105	P	292	2117497	0	2.33e-164
300	1173226	F	300	1559718	-2	1.43e-163
300	1559718	F	300	1669673	-2	1.43e-163
294	1543282	P	294	1782812	-1	1.28e-162
285	252586	P	285	1459693	0	3.82e-160
295	228335	P	295	268806	-3	4.16e-158
270	323763	F	270	384689	0	4.1e-151
270	323763	P	270	1472870	0	4.1e-151
269	392262	P	269	1465290	0	1.64e-150
255	1173271	F	255	1559763	-1	3.37e-139
255	1559763	F	255	1669718	-1	3.37e-139
250	154802	F	250	706863	-1	3.38e-136
250	154802	F	250	1949029	-1	3.38e-136
244	228386	P	244	268806	-2	4.92e-130
247	530393	F	247	814942	-3	1.93e-129
247	530393	F	247	2057108	-3	1.93e-129
241	273767	P	241	1199335	-3	7.35e-126
241	273767	P	241	1695782	-3	7.35e-126
232	1055829	P	232	1712155	-1	2.16e-125
219	207815	P	219	617179	0	2.08e-120
219	617179	P	219	988952	0	2.08e-120
219	617179	P	219	2231118	0	2.08e-120
220	228410	P	220	268806	-1	3.43e-118
219	276167	P	219	1884122	-1	1.37e-117
216	69850	P	216	518596	-1	8.62e-116
223	685036	F	223	1228778	-3	4e-115
223	1228778	F	223	1927202	-3	4e-115
219	685052	F	219	1228794	-3	9.69e-113
219	1228794	F	219	1927218	-3	9.69e-113
206	418776	P	206	1741038	0	1.39e-112
199	530441	F	199	814990	0	2.28e-108
199	530441	F	199	2057156	0	2.28e-108
207	69835	P	207	518620	-3	1.37e-105
193	380733	F	193	418970	0	9.36e-105
193	418970	P	193	1476908	0	9.36e-105
198	685079	F	198	1228821	-2	1.6e-102
198	1228821	F	198	1927245	-2	1.6e-102
199	578884	P	199	676384	-3	7.98e-101
199	578884	P	199	1918550	-3	7.98e-101
194	1311393	F	194	1426432	-3	7.57e-98
181	716287	P	181	1743919	0	1.57e-97
181	1743919	P	181	1958453	0	1.57e-97
188	842233	P	188	1162112	-2	1.52e-96
188	842233	P	188	1658559	-2	1.52e-96
188	1162112	P	188	2084399	-2	1.52e-96
188	1658559	P	188	2084399	-2	1.52e-96
180	370535	F	180	1250018	-1	3.39e-94
180	1250018	P	180	1487130	-1	3.39e-94
174	377767	P	174	1479897	0	2.57e-93
172	1162128	P	172	2084399	0	4.12e-92
172	1658575	P	172	2084399	0	4.12e-92
180	578908	P	180	676379	-2	9.11e-92
180	578908	P	180	1918545	-2	9.11e-92
179	1034309	F	179	1292938	-2	3.6e-91
179	1292938	F	179	2276475	-2	3.6e-91
178	95664	P	178	1769027	-2	1.42e-90
168	252586	F	168	397836	0	1.05e-89
169	601176	P	169	601438	-1	1.34e-87
171	154962	P	171	305311	-2	2.15e-86
174	273727	P	174	1199442	-3	5.99e-86
174	273727	P	174	1695889	-3	5.99e-86
160	227936	P	160	270670	-1	3.31e-82
148	71423	P	148	557911	0	1.16e-77
148	527690	F	148	852828	0	1.16e-77
148	527690	F	148	2094994	0	1.16e-77
156	1311431	F	156	1426470	-2	1.92e-77
159	322609	P	159	661389	-3	4.9e-77
159	322609	P	159	1903555	-3	4.9e-77
148	397776	P	148	690600	-1	5.14e-75
148	397776	P	148	1932766	-1	5.14e-75
148	690600	F	148	1459890	-1	5.14e-75
148	1459890	F	148	1932766	-1	5.14e-75
150	114747	P	150	1397114	-3	1.08e-71
138	281453	P	138	528440	0	1.21e-71
138	420138	F	138	1503820	0	1.21e-71
146	274878	F	146	1086648	-3	2.54e-69
146	274878	F	146	1583095	-3	2.54e-69
145	155008	P	145	305291	-3	9.96e-69
145	273902	P	145	1199296	-3	9.96e-69
145	273902	P	145	1695743	-3	9.96e-69
145	533255	P	145	922943	-3	9.96e-69
145	533255	P	145	2165109	-3	9.96e-69
144	44713	F	144	539254	-3	3.9e-68
140	463435	P	140	1114280	-2	6.65e-68
140	463435	P	140	1610727	-2	6.65e-68
136	464351	P	136	564914	-1	7.93e-68
135	922941	F	135	1884068	-1	3.15e-67
135	1884068	F	135	2165107	-1	3.15e-67
142	638118	F	142	1047353	-3	5.99e-67
142	638118	F	142	2289519	-3	5.99e-67
130	829328	P	130	886448	0	7.96e-67
130	829328	P	130	2128614	0	7.96e-67
130	886448	P	130	2071494	0	7.96e-67
130	2071494	P	130	2128614	0	7.96e-67
129	95370	P	129	1769352	0	3.18e-66
129	521851	P	129	941159	0	3.18e-66
129	521851	P	129	2183325	0	3.18e-66
127	518464	P	127	1116532	0	5.1e-65
127	518464	P	127	1612979	0	5.1e-65
137	69596	P	137	518931	-3	5.5e-64
137	638161	F	137	1047396	-3	5.5e-64
137	638161	F	137	2289562	-3	5.5e-64
125	397799	P	125	690600	0	8.15e-64
125	397799	P	125	1932766	0	8.15e-64
133	124413	F	133	293498	-2	9.83e-64
135	822620	F	135	1319050	-3	8.42e-63
135	1319050	F	135	2064786	-3	8.42e-63
123	292764	P	123	1787395	0	1.3e-62
123	572516	P	123	1005200	0	1.3e-62
123	572516	P	123	2247366	0	1.3e-62
123	658374	F	123	809085	0	1.3e-62
123	658374	F	123	2051251	0	1.3e-62
123	809085	F	123	1900540	0	1.3e-62
123	1900540	F	123	2051251	0	1.3e-62
122	1005199	F	122	1845373	0	5.22e-62
122	1845373	F	122	2247365	0	5.22e-62
130	618515	P	130	1212405	-2	6.01e-62
121	6260	P	121	572516	0	2.09e-61
121	6260	F	121	1005202	0	2.09e-61
121	6260	F	121	2247368	0	2.09e-61
121	572518	P	121	1845374	0	2.09e-61
129	560660	P	129	1733612	-2	2.37e-61
132	1427794	F	132	1828623	-3	5.03e-61
120	6260	F	120	469532	0	8.35e-61
120	463455	P	120	1114280	0	8.35e-61
120	463455	P	120	1610727	0	8.35e-61
120	469532	P	120	572517	0	8.35e-61
120	469532	F	120	1005202	0	8.35e-61
120	469532	F	120	2247368	0	8.35e-61
128	18769	P	128	533278	-2	9.32e-61
128	493581	F	128	848603	-2	9.32e-61
128	493581	F	128	2090769	-2	9.32e-61
128	533267	P	128	1884075	-2	9.32e-61
131	21049	P	131	561580	-3	1.97e-60
131	95753	P	131	1768985	-3	1.97e-60
131	644202	F	131	1379062	-3	1.97e-60
119	6260	F	119	1845376	0	3.34e-60
119	469532	F	119	1845376	0	3.34e-60
123	709148	P	123	1731381	-1	4.81e-60
123	1731381	P	123	1951314	-1	4.81e-60
118	468492	P	118	1124988	0	1.34e-59
118	468492	P	118	1621435	0	1.34e-59
118	924369	F	118	1539950	0	1.34e-59
118	1539950	F	118	2166535	0	1.34e-59
129	638143	F	129	1047378	-3	3.01e-59
129	638143	F	129	2289544	-3	3.01e-59
117	6262	F	117	18780	0	5.34e-59
117	18780	F	117	469534	0	5.34e-59
117	18780	P	117	572518	0	5.34e-59
117	18780	F	117	1005204	0	5.34e-59
117	18780	F	117	1845378	0	5.34e-59
117	18780	F	117	2247370	0	5.34e-59
117	306281	F	117	1781541	0	5.34e-59
121	572515	P	121	922947	-1	7.58e-59
121	572515	P	121	1884074	-1	7.58e-59
121	572515	P	121	2165113	-1	7.58e-59
128	1173046	F	128	1559538	-3	1.17e-58
128	1559538	F	128	1669493	-3	1.17e-58
116	228623	P	116	1722020	0	2.14e-58
116	644217	F	116	1379077	0	2.14e-58
116	1088869	P	116	1562124	0	2.14e-58
116	1562124	P	116	1585316	0	2.14e-58
120	6261	F	120	922947	-1	3.01e-58
120	6261	F	120	1884074	-1	3.01e-58
120	6261	F	120	2165113	-1	3.01e-58
120	533275	F	120	572515	-1	3.01e-58
120	922947	F	120	1005203	-1	3.01e-58
120	922947	F	120	2247369	-1	3.01e-58
120	1005203	F	120	1884074	-1	3.01e-58
120	1005203	F	120	2165113	-1	3.01e-58
120	1884074	F	120	2247369	-1	3.01e-58
120	2165113	F	120	2247369	-1	3.01e-58
127	264950	P	127	336349	-3	4.59e-58
127	555843	F	127	814343	-3	4.59e-58
127	555843	F	127	2056509	-3	4.59e-58
127	1427810	F	127	1828639	-3	4.59e-58
115	617384	F	115	626573	0	8.55e-58
115	852725	F	115	1744105	0	8.55e-58
115	1744105	F	115	2094891	0	8.55e-58
119	6262	P	119	533276	-1	1.19e-57
119	469533	F	119	922947	-1	1.19e-57
119	469533	F	119	1884074	-1	1.19e-57
119	469533	F	119	2165113	-1	1.19e-57
119	533276	P	119	1005204	-1	1.19e-57
119	533276	P	119	2247370	-1	1.19e-57
126	38037	F	126	1879659	-3	1.79e-57
114	44740	P	114	326383	0	3.42e-57
118	397732	F	118	875227	-1	4.73e-57
118	397732	F	118	2117393	-1	4.73e-57
118	469534	P	118	533277	-1	4.73e-57
118	875227	P	118	1459964	-1	4.73e-57
118	922947	F	118	1845377	-1	4.73e-57
118	1459964	P	118	2117393	-1	4.73e-57
118	1845377	F	118	1884074	-1	4.73e-57
118	1845377	F	118	2165113	-1	4.73e-57
125	95740	P	125	1769004	-3	6.99e-57
121	76071	F	121	121011	-2	1.36e-56
113	290324	P	113	813335	0	1.37e-56
113	290324	P	113	2055501	0	1.37e-56
113	716194	P	113	1779125	0	1.37e-56
113	1544798	F	113	1778880	0	1.37e-56
113	1779125	P	113	1958360	0	1.37e-56
117	18780	F	117	922948	-1	1.88e-56
117	18780	F	117	1884075	-1	1.88e-56
117	18780	F	117	2165114	-1	1.88e-56
117	252762	P	117	1743985	-1	1.88e-56
117	533278	P	117	1845378	-1	1.88e-56
112	522852	P	112	560676	0	5.47e-56
112	522852	F	112	1733613	0	5.47e-56
112	910337	P	112	1388629	0	5.47e-56
112	1388629	P	112	2152503	0	5.47e-56
116	352453	F	116	1086848	-1	7.44e-56
116	352453	F	116	1583295	-1	7.44e-56
123	21066	P	123	561571	-3	1.07e-55
122	618540	P	122	1212388	-3	4.16e-55
118	155035	P	118	305291	-2	8.3e-55
110	252769	F	110	716292	0	8.75e-55
110	252769	F	110	1958458	0	8.75e-55
110	619937	P	110	1872645	0	8.75e-55
121	21230	P	121	561409	-3	1.62e-54
121	276436	P	121	1089985	-3	1.62e-54
121	276436	P	121	1586432	-3	1.62e-54
120	37821	F	120	1879460	-3	6.33e-54
108	332960	F	108	1042596	0	1.4e-53
108	332960	F	108	2284762	0	1.4e-53
108	332961	F	108	916232	0	1.4e-53
108	332961	F	108	2158398	0	1.4e-53
108	530473	F	108	564754	0	1.4e-53
108	564754	F	108	815022	0	1.4e-53
108	564754	F	108	2057188	0	1.4e-53
108	1102091	F	108	1122174	0	1.4e-53
108	1102091	F	108	1618621	0	1.4e-53
108	1122174	F	108	1598538	0	1.4e-53
108	1598538	F	108	1618621	0	1.4e-53
115	287873	F	115	1340015	-2	5.04e-53
107	209778	F	107	469530	0	5.6e-53
107	410225	F	107	1770941	0	5.6e-53
107	916232	F	107	1042597	0	5.6e-53
107	916232	F	107	2284763	0	5.6e-53
107	1042597	F	107	2158398	0	5.6e-53
107	2158398	F	107	2284763	0	5.6e-53
106	619943	P	106	1323537	0	2.24e-52
106	708521	P	106	1323538	0	2.24e-52
106	916237	P	106	1149926	0	2.24e-52
106	916237	P	106	1646373	0	2.24e-52
106	1149926	P	106	2158403	0	2.24e-52
106	1323538	P	106	1950687	0	2.24e-52
106	1646373	P	106	2158403	0	2.24e-52
117	1173065	F	117	1559557	-3	3.75e-52
117	1559557	F	117	1669512	-3	3.75e-52
113	822642	F	113	1319072	-2	7.79e-52
113	1319072	F	113	2064808	-2	7.79e-52
105	6260	F	105	209780	0	8.96e-52
105	124441	F	105	293526	0	8.96e-52
105	209780	P	105	572532	0	8.96e-52
105	209780	F	105	1005202	0	8.96e-52
105	209780	F	105	1845376	0	8.96e-52
105	209780	F	105	2247368	0	8.96e-52
105	619943	F	105	708522	0	8.96e-52
105	619943	F	105	1950688	0	8.96e-52
105	708520	P	105	839501	0	8.96e-52
105	708520	P	105	2081667	0	8.96e-52
105	839501	P	105	1950686	0	8.96e-52
105	1950686	P	105	2081667	0	8.96e-52
109	1459693	F	109	1743993	-1	1.14e-51
116	627523	P	116	1225599	-3	1.46e-51
104	26701	F	104	332964	0	3.59e-51
104	26701	F	104	916235	0	3.59e-51
104	26701	F	104	1042600	0	3.59e-51
104	26701	F	104	2158401	0	3.59e-51
104	26701	F	104	2284766	0	3.59e-51
104	708522	P	104	1872645	0	3.59e-51
104	839501	F	104	1323540	0	3.59e-51
104	1323539	F	104	1872645	0	3.59e-51
104	1323540	F	104	2081667	0	3.59e-51
104	1872645	P	104	1950688	0	3.59e-51
108	562418	F	108	1429275	-1	4.54e-51
115	258096	P	115	785820	-3	5.7e-51
115	258096	P	115	2027986	-3	5.7e-51
111	219434	F	111	812139	-2	1.2e-50
111	219434	F	111	2054305	-2	1.2e-50
103	18780	F	103	209782	0	1.43e-50
103	135668	F	103	1149930	0	1.43e-50
103	135668	F	103	1646377	0	1.43e-50
103	332966	P	103	1149929	0	1.43e-50
103	332966	P	103	1646376	0	1.43e-50
103	410230	P	103	852011	0	1.43e-50
103	410230	P	103	2094177	0	1.43e-50
103	619943	P	103	839501	0	1.43e-50
103	619943	P	103	2081667	0	1.43e-50
103	839501	F	103	1872646	0	1.43e-50
103	1872646	F	103	2081667	0	1.43e-50
107	136518	P	107	326371	-1	1.8e-50
107	252404	P	107	528372	-1	1.8e-50
107	305227	P	107	707171	-1	1.8e-50
107	305227	P	107	1949337	-1	1.8e-50
114	228295	P	114	269027	-3	2.22e-50
110	151100	F	110	736612	-2	4.72e-50
110	151100	F	110	1978778	-2	4.72e-50
102	26703	P	102	1149930	0	5.74e-50
102	26703	P	102	1646377	0	5.74e-50
102	135668	P	102	332966	0	5.74e-50
102	135668	P	102	916237	0	5.74e-50
102	135668	P	102	1042602	0	5.74e-50
102	135668	P	102	2158403	0	5.74e-50
102	135668	P	102	2284768	0	5.74e-50
102	716292	P	102	1459693	0	5.74e-50
102	852012	P	102	1770946	0	5.74e-50
102	1042602	P	102	1149930	0	5.74e-50
102	1042602	P	102	1646377	0	5.74e-50
102	1149930	P	102	2284768	0	5.74e-50
102	1163750	F	102	1317653	0	5.74e-50
102	1317653	F	102	1660197	0	5.74e-50
102	1459693	P	102	1958458	0	5.74e-50
102	1646377	P	102	2284768	0	5.74e-50
102	1770946	P	102	2094178	0	5.74e-50
106	326391	P	106	539281	-1	7.13e-50
113	265007	P	113	336306	-3	8.65e-50
113	352332	F	113	1086732	-3	8.65e-50
113	352332	F	113	1583179	-3	8.65e-50
113	444283	F	113	1545251	-3	8.65e-50
113	560673	F	113	564749	-3	8.65e-50
113	564749	P	113	1733615	-3	8.65e-50
109	26701	P	109	1770941	-2	1.85e-49
109	135662	F	109	410224	-2	1.85e-49
101	218086	P	101	274073	0	2.29e-49
101	252770	F	101	397944	0	2.29e-49
101	397944	F	101	716293	0	2.29e-49
101	397944	P	101	1743993	0	2.29e-49
101	397944	F	101	1958459	0	2.29e-49
101	464551	F	101	1534719	0	2.29e-49
108	26703	P	108	410224	-2	7.28e-49
100	219433	F	100	1733611	0	9.18e-49
100	382419	P	100	1475313	0	9.18e-49
104	209781	F	104	922947	-1	1.12e-48
104	209781	F	104	1884074	-1	1.12e-48
104	209781	F	104	2165113	-1	1.12e-48
104	844078	P	104	886517	-1	1.12e-48
104	844078	P	104	2128683	-1	1.12e-48
104	886517	P	104	2086244	-1	1.12e-48
104	2086244	P	104	2128683	-1	1.12e-48
111	69723	P	111	518828	-3	1.31e-48
111	530473	F	111	560678	-3	1.31e-48
111	530473	P	111	1733612	-3	1.31e-48
111	560678	F	111	815022	-3	1.31e-48
111	560678	F	111	2057188	-3	1.31e-48
111	815022	P	111	1733612	-3	1.31e-48
111	1733612	P	111	2057188	-3	1.31e-48
107	21244	P	107	561409	-2	2.86e-48
107	135663	F	107	1770941	-2	2.86e-48
107	173907	P	107	696303	-2	2.86e-48
107	173907	P	107	1938469	-2	2.86e-48
107	696303	P	107	945840	-2	2.86e-48
107	696303	P	107	2188006	-2	2.86e-48
107	945840	P	107	1938469	-2	2.86e-48
107	1938469	P	107	2188006	-2	2.86e-48
99	157555	P	99	326329	0	3.67e-48
99	219434	P	99	560690	0	3.67e-48
103	209782	P	103	533292	-1	4.43e-48
103	839500	P	103	1842427	-1	4.43e-48
103	1842427	P	103	2081666	-1	4.43e-48
110	332959	F	110	852005	-3	5.1e-48
110	332959	F	110	2094171	-3	5.1e-48
110	522852	P	110	530473	-3	5.1e-48
110	522852	P	110	815022	-3	5.1e-48
110	522852	P	110	2057188	-3	5.1e-48
110	522854	P	110	564752	-3	5.1e-48
110	852007	F	110	916232	-3	5.1e-48
110	852007	F	110	2158398	-3	5.1e-48
110	916232	F	110	2094173	-3	5.1e-48
110	2094173	F	110	2158398	-3	5.1e-48
106	852011	P	106	1149927	-2	1.12e-47
106	852011	P	106	1646374	-2	1.12e-47
106	1149927	P	106	2094177	-2	1.12e-47
106	1646374	P	106	2094177	-2	1.12e-47
98	219435	F	98	522852	0	1.47e-47
98	844072	P	98	1731409	0	1.47e-47
98	1731409	P	98	2086238	0	1.47e-47
102	38061	F	102	1879683	-1	1.76e-47
102	135669	F	102	829287	-1	1.76e-47
102	135669	F	102	2071453	-1	1.76e-47
102	619944	F	102	1842427	-1	1.76e-47
102	708523	F	102	1842427	-1	1.76e-47
102	829287	F	102	1149931	-1	1.76e-47
102	829287	F	102	1646378	-1	1.76e-47
102	1149931	F	102	2071453	-1	1.76e-47
102	1323540	P	102	1842427	-1	1.76e-47
102	1646378	F	102	2071453	-1	1.76e-47
102	1842427	P	102	1872646	-1	1.76e-47
102	1842427	F	102	1950689	-1	1.76e-47
105	274919	F	105	1086689	-2	4.4e-47
105	274919	F	105	1583136	-2	4.4e-47
105	394492	F	105	1318180	-2	4.4e-47
105	510266	F	105	1017792	-2	4.4e-47
105	510266	F	105	2259958	-2	4.4e-47
105	1318180	P	105	1463220	-2	4.4e-47
97	26714	P	97	708517	0	5.87e-47
97	26714	P	97	1950683	0	5.87e-47
97	135662	F	97	708517	0	5.87e-47
97	135662	F	97	1950683	0	5.87e-47
101	26703	P	101	829287	-1	6.95e-47
101	26703	P	101	2071453	-1	6.95e-47
101	209772	F	101	708513	-1	6.95e-47
101	209772	F	101	1950679	-1	6.95e-47
101	332966	P	101	829287	-1	6.95e-47
101	332966	P	101	2071453	-1	6.95e-47
101	829287	P	101	916237	-1	6.95e-47
101	829287	P	101	1042602	-1	6.95e-47
101	829287	P	101	2158403	-1	6.95e-47
101	829287	P	101	2284768	-1	6.95e-47
101	916237	P	101	2071453	-1	6.95e-47
101	1042602	P	101	2071453	-1	6.95e-47
101	2071453	P	101	2158403	-1	6.95e-47
101	2071453	P	101	2284768	-1	6.95e-47
108	852006	F	108	1042596	-3	7.72e-47
108	852006	F	108	2284762	-3	7.72e-47
108	1042596	F	108	2094172	-3	7.72e-47
108	2094172	F	108	2284762	-3	7.72e-47
104	135668	P	104	852010	-2	1.73e-46
104	135668	P	104	2094176	-2	1.73e-46
104	332964	P	104	1770946	-2	1.73e-46
104	844066	P	104	1353323	-2	1.73e-46
104	916235	P	104	1770946	-2	1.73e-46
104	1042600	P	104	1770946	-2	1.73e-46
104	1353323	P	104	2086232	-2	1.73e-46
104	1770946	P	104	2158401	-2	1.73e-46
104	1770946	P	104	2284766	-2	1.73e-46
96	26714	P	96	469529	0	2.35e-46
96	135663	F	96	469529	0	2.35e-46
96	469529	F	96	708518	0	2.35e-46
96	469529	F	96	1950684	0	2.35e-46
107	684328	P	107	1171473	-3	3e-46
107	684328	P	107	1667920	-3	3e-46
107	1171473	P	107	1926494	-3	3e-46
107	1534714	F	107	1770944	-3	3e-46
107	1667920	P	107	1926494	-3	3e-46
103	276454	P	103	1089985	-2	6.78e-46
103	276454	P	103	1586432	-2	6.78e-46
103	410230	F	103	1149930	-2	6.78e-46
103	410230	F	103	1646377	-2	6.78e-46
95	6258	P	95	1323551	0	9.4e-46
95	18776	P	95	916248	0	9.4e-46
95	18776	F	95	1149926	0	9.4e-46
95	18776	F	95	1646373	0	9.4e-46
95	18776	P	95	2158414	0	9.4e-46
95	26714	P	95	209778	0	9.4e-46
95	135664	F	95	209778	0	9.4e-46
95	709148	F	95	1318180	0	9.4e-46
95	710583	F	95	1122173	0	9.4e-46
95	710583	F	95	1618620	0	9.4e-46
95	1122173	F	95	1952749	0	9.4e-46
95	1318180	F	95	1951314	0	9.4e-46
95	1618620	F	95	1952749	0	9.4e-46
106	877632	P	106	1842380	-3	1.17e-45
106	1318180	P	106	1353312	-3	1.17e-45
106	1842380	P	106	2119798	-3	1.17e-45
102	26703	F	102	852012	-2	2.66e-45
102	26703	F	102	2094178	-2	2.66e-45
102	332966	P	102	410230	-2	2.66e-45
102	410230	P	102	916237	-2	2.66e-45
102	410230	P	102	1042602	-2	2.66e-45
102	410230	P	102	2158403	-2	2.66e-45
102	410230	P	102	2284768	-2	2.66e-45
102	1149930	F	102	1770946	-2	2.66e-45
102	1646377	F	102	1770946	-2	2.66e-45
94	26714	F	94	839512	0	3.76e-45
94	26714	F	94	2081678	0	3.76e-45
94	135665	P	94	839512	0	3.76e-45
94	135665	P	94	2081678	0	3.76e-45
94	209779	P	94	839512	0	3.76e-45
94	209779	P	94	2081678	0	3.76e-45
94	469531	P	94	839512	0	3.76e-45
94	469531	P	94	2081678	0	3.76e-45
94	710584	F	94	1102091	0	3.76e-45
94	710584	F	94	1598538	0	3.76e-45
94	1102091	F	94	1952750	0	3.76e-45
94	1543428	P	94	1736045	0	3.76e-45
94	1598538	F	94	1952750	0	3.76e-45
94	1736045	F	94	1782866	0	3.76e-45
105	394492	P	105	1353313	-3	4.54e-45
105	1353313	F	105	1463220	-3	4.54e-45
101	560690	P	101	812137	-2	1.04e-44
101	560690	P	101	2054303	-2	1.04e-44
93	6260	P	93	26714	0	1.5e-44
93	6260	F	93	135666	0	1.5e-44
93	6260	F	93	708521	0	1.5e-44
93	6260	P	93	839512	0	1.5e-44
93	6260	F	93	1950687	0	1.5e-44
93	6260	P	93	2081678	0	1.5e-44
93	26714	F	93	572544	0	1.5e-44
93	26714	P	93	1005202	0	1.5e-44
93	26714	F	93	1323551	0	1.5e-44
93	26714	P	93	1845376	0	1.5e-44
93	26714	P	93	2247368	0	1.5e-44
93	44740	P	93	497753	0	1.5e-44
93	135666	P	93	572544	0	1.5e-44
93	135666	F	93	1005202	0	1.5e-44
93	135666	P	93	1323551	0	1.5e-44
93	135666	F	93	1845376	0	1.5e-44
93	135666	F	93	2247368	0	1.5e-44
93	209780	P	93	1323551	0	1.5e-44
93	326404	F	93	497753	0	1.5e-44
93	469532	P	93	1323551	0	1.5e-44
93	572544	P	93	708521	0	1.5e-44
93	572544	F	93	839512	0	1.5e-44
93	572544	F	93	1323551	0	1.5e-44
93	572544	P	93	1950687	0	1.5e-44
93	572544	F	93	2081678	0	1.5e-44
93	708521	F	93	1005202	0	1.5e-44
93	708521	F	93	1845376	0	1.5e-44
93	708521	F	93	2247368	0	1.5e-44
93	731757	P	93	1424552	0	1.5e-44
93	839512	P	93	1005202	0	1.5e-44
93	839512	P	93	1845376	0	1.5e-44
93	839512	P	93	2247368	0	1.5e-44
93	1005202	P	93	1323551	0	1.5e-44
93	1005202	F	93	1950687	0	1.5e-44
93	1005202	P	93	2081678	0	1.5e-44
93	1323551	P	93	1845376	0	1.5e-44
93	1323551	P	93	2247368	0	1.5e-44
93	1424552	P	93	1973923	0	1.5e-44
93	1845376	F	93	1950687	0	1.5e-44
93	1845376	P	93	2081678	0	1.5e-44
93	1950687	F	93	2247368	0	1.5e-44
93	2081678	P	93	2247368	0	1.5e-44
104	410228	F	104	1534714	-3	1.76e-44
104	410231	F	104	829287	-3	1.76e-44
104	410231	F	104	2071453	-3	1.76e-44
100	627539	P	100	1225599	-2	4.09e-44
92	6261	F	92	619943	0	6.02e-44
92	6261	P	92	1872657	0	6.02e-44
92	18779	P	92	332977	0	6.02e-44
92	26714	P	92	619943	0	6.02e-44
92	26714	F	92	1872657	0	6.02e-44
92	135667	F	92	619943	0	6.02e-44
92	135667	P	92	1872657	0	6.02e-44
92	209781	F	92	619943	0	6.02e-44
92	209781	P	92	1872657	0	6.02e-44
92	469533	F	92	619943	0	6.02e-44
92	469533	P	92	1872657	0	6.02e-44
92	528407	F	92	1503925	0	6.02e-44
92	572544	P	92	619943	0	6.02e-44
92	572544	F	92	1872657	0	6.02e-44
92	619943	F	92	1005203	0	6.02e-44
92	619943	F	92	1845377	0	6.02e-44
92	619943	F	92	2247369	0	6.02e-44
92	1005203	P	92	1872657	0	6.02e-44
92	1042613	P	92	1842426	0	6.02e-44
92	1358310	P	92	1884749	0	6.02e-44
92	1842426	P	92	2284779	0	6.02e-44
92	1845377	P	92	1872657	0	6.02e-44
92	1872657	P	92	2247369	0	6.02e-44
96	151114	F	96	736626	-1	6.77e-44
96	151114	F	96	1978792	-1	6.77e-44
96	394491	F	96	709147	-1	6.77e-44
96	394491	F	96	1951313	-1	6.77e-44
96	533304	F	96	852023	-1	6.77e-44
96	533304	F	96	2094189	-1	6.77e-44
96	555874	F	96	814374	-1	6.77e-44
96	555874	F	96	2056540	-1	6.77e-44
96	709147	P	96	1463230	-1	6.77e-44
96	1353323	F	96	1731409	-1	6.77e-44
96	1463230	P	96	1951313	-1	6.77e-44
103	20922	P	103	561735	-3	6.85e-44
103	293538	F	103	506914	-3	6.85e-44
99	812139	F	99	1733612	-2	1.6e-43
99	1733612	F	99	2054305	-2	1.6e-43
91	6262	P	91	332977	0	2.41e-43
91	6262	P	91	916248	0	2.41e-43
91	6262	P	91	1042613	0	2.41e-43
91	6262	F	91	1149930	0	2.41e-43
91	6262	F	91	1646377	0	2.41e-43
91	6262	F	91	1842427	0	2.41e-43
91	6262	P	91	2158414	0	2.41e-43
91	6262	P	91	2284779	0	2.41e-43
91	18780	P	91	26714	0	2.41e-43
91	18780	F	91	135668	0	2.41e-43
91	18780	F	91	619944	0	2.41e-43
91	18780	F	91	708523	0	2.41e-43
91	18780	P	91	839512	0	2.41e-43
91	18780	P	91	1042613	0	2.41e-43
91	18780	P	91	1323551	0	2.41e-43
91	18780	F	91	1842427	0	2.41e-43
91	18780	P	91	1872657	0	2.41e-43
91	18780	F	91	1950689	0	2.41e-43
91	18780	P	91	2081678	0	2.41e-43
91	18780	P	91	2284779	0	2.41e-43
91	26714	P	91	1842427	0	2.41e-43
91	72012	P	91	1542286	0	2.41e-43
91	135668	F	91	1842427	0	2.41e-43
91	207829	F	91	1338497	0	2.41e-43
91	209782	P	91	332977	0	2.41e-43
91	209782	P	91	916248	0	2.41e-43
91	209782	P	91	1042613	0	2.41e-43
91	209782	F	91	1149930	0	2.41e-43
91	209782	F	91	1646377	0	2.41e-43
91	209782	F	91	1842427	0	2.41e-43
91	209782	P	91	2158414	0	2.41e-43
91	209782	P	91	2284779	0	2.41e-43
91	332977	P	91	469534	0	2.41e-43
91	332977	F	91	572544	0	2.41e-43
91	332977	P	91	619944	0	2.41e-43
91	332977	P	91	708523	0	2.41e-43
91	332977	F	91	839512	0	2.41e-43
91	332977	P	91	1005204	0	2.41e-43
91	332977	F	91	1323551	0	2.41e-43
91	332977	P	91	1842427	0	2.41e-43
91	332977	P	91	1845378	0	2.41e-43
91	332977	F	91	1872657	0	2.41e-43
91	332977	P	91	1950689	0	2.41e-43
91	332977	F	91	2081678	0	2.41e-43
91	332977	P	91	2247370	0	2.41e-43
91	469534	P	91	916248	0	2.41e-43
91	469534	P	91	1042613	0	2.41e-43
91	469534	F	91	1149930	0	2.41e-43
91	469534	F	91	1646377	0	2.41e-43
91	469534	F	91	1842427	0	2.41e-43
91	469534	P	91	2158414	0	2.41e-43
91	469534	P	91	2284779	0	2.41e-43
91	539253	P	91	1207126	0	2.41e-43
91	572544	F	91	916248	0	2.41e-43
91	572544	F	91	1042613	0	2.41e-43
91	572544	P	91	1149930	0	2.41e-43
91	572544	P	91	1646377	0	2.41e-43
91	572544	P	91	1842427	0	2.41e-43
91	572544	F	91	2158414	0	2.41e-43
91	572544	F	91	2284779	0	2.41e-43
91	617293	P	91	1338497	0	2.41e-43
91	619944	P	91	916248	0	2.41e-43
91	619944	P	91	1042613	0	2.41e-43
91	619944	F	91	1149930	0	2.41e-43
91	619944	F	91	1646377	0	2.41e-43
91	619944	P	91	2158414	0	2.41e-43
91	619944	P	91	2284779	0	2.41e-43
91	708523	P	91	916248	0	2.41e-43
91	708523	P	91	1042613	0	2.41e-43
91	708523	F	91	1149930	0	2.41e-43
91	708523	F	91	1646377	0	2.41e-43
91	708523	P	91	2158414	0	2.41e-43
91	708523	P	91	2284779	0	2.41e-43
91	729217	P	91	1822452	0	2.41e-43
91	822664	F	91	1319094	0	2.41e-43
91	839512	F	91	916248	0	2.41e-43
91	839512	F	91	1042613	0	2.41e-43
91	839512	P	91	1149930	0	2.41e-43
91	839512	P	91	1646377	0	2.41e-43
91	839512	F	91	2158414	0	2.41e-43
91	839512	F	91	2284779	0	2.41e-43
91	916248	P	91	1005204	0	2.41e-43
91	916248	F	91	1323551	0	2.41e-43
91	916248	P	91	1842427	0	2.41e-43
91	916248	P	91	1845378	0	2.41e-43
91	916248	F	91	1872657	0	2.41e-43
91	916248	P	91	1950689	0	2.41e-43
91	916248	F	91	2081678	0	2.41e-43
91	916248	P	91	2247370	0	2.41e-43
91	988966	F	91	1338497	0	2.41e-43
91	1005204	P	91	1042613	0	2.41e-43
91	1005204	F	91	1149930	0	2.41e-43
91	1005204	F	91	1646377	0	2.41e-43
91	1005204	F	91	1842427	0	2.41e-43
91	1005204	P	91	2158414	0	2.41e-43
91	1005204	P	91	2284779	0	2.41e-43
91	1042613	F	91	1323551	0	2.41e-43
91	1042613	P	91	1845378	0	2.41e-43
91	1042613	F	91	1872657	0	2.41e-43
91	1042613	P	91	1950689	0	2.41e-43
91	1042613	F	91	2081678	0	2.41e-43
91	1042613	P	91	2247370	0	2.41e-43
91	1149930	P	91	1323551	0	2.41e-43
91	1149930	F	91	1842427	0	2.41e-43
91	1149930	F	91	1845378	0	2.41e-43
91	1149930	P	91	1872657	0	2.41e-43
91	1149930	F	91	1950689	0	2.41e-43
91	1149930	P	91	2081678	0	2.41e-43
91	1149930	F	91	2247370	0	2.41e-43
91	1163037	P	91	1370989	0	2.41e-43
91	1319094	F	91	2064830	0	2.41e-43
91	1323551	P	91	1646377	0	2.41e-43
91	1323551	F	91	2158414	0	2.41e-43
91	1323551	F	91	2284779	0	2.41e-43
91	1338497	F	91	2231132	0	2.41e-43
91	1370989	P	91	1659484	0	2.41e-43
91	1646377	F	91	1842427	0	2.41e-43
91	1646377	F	91	1845378	0	2.41e-43
91	1646377	P	91	1872657	0	2.41e-43
91	1646377	F	91	1950689	0	2.41e-43
91	1646377	P	91	2081678	0	2.41e-43
91	1646377	F	91	2247370	0	2.41e-43
91	1822452	P	91	1971383	0	2.41e-43
91	1842427	F	91	1845378	0	2.41e-43
91	1842427	P	91	2158414	0	2.41e-43
91	1842427	F	91	2247370	0	2.41e-43
91	1845378	P	91	2158414	0	2.41e-43
91	1845378	P	91	2284779	0	2.41e-43
91	1872657	F	91	2158414	0	2.41e-43
91	1872657	F	91	2284779	0	2.41e-43
91	1950689	P	91	2158414	0	2.41e-43
91	1950689	P	91	2284779	0	2.41e-43
91	2081678	F	91	2158414	0	2.41e-43
91	2081678	F	91	2284779	0	2.41e-43
91	2158414	P	91	2247370	0	2.41e-43
91	2247370	P	91	2284779	0	2.41e-43
102	258224	P	102	785705	-3	2.66e-43
102	258224	P	102	2027871	-3	2.66e-43
102	829287	P	102	852011	-3	2.66e-43
102	829287	P	102	2094177	-3	2.66e-43
102	852011	P	102	2071453	-3	2.66e-43
102	852012	P	102	1534716	-3	2.66e-43
102	1534716	P	102	2094178	-3	2.66e-43
102	2071453	P	102	2094177	-3	2.66e-43
95	44759	F	95	136518	-1	2.68e-43
95	273952	P	95	1199296	-1	2.68e-43
95	273952	P	95	1695743	-1	2.68e-43
95	709148	F	95	844075	-1	2.68e-43
95	709148	F	95	2086241	-1	2.68e-43
95	844075	F	95	1318180	-1	2.68e-43
95	844075	F	95	1951314	-1	2.68e-43
95	1318180	P	95	1731409	-1	2.68e-43
95	1318180	F	95	2086241	-1	2.68e-43
95	1951314	F	95	2086241	-1	2.68e-43
98	522852	F	98	812140	-2	6.28e-43
98	522852	F	98	2054306	-2	6.28e-43
90	44713	P	90	1207126	0	9.62e-43
101	464551	F	101	1770949	-3	1.03e-42
101	829287	F	101	1770947	-3	1.03e-42
101	1770947	F	101	2071453	-3	1.03e-42
94	533304	F	94	916248	-1	1.06e-42
94	533304	P	94	1149927	-1	1.06e-42
94	533304	P	94	1646374	-1	1.06e-42
94	533304	F	94	2158414	-1	1.06e-42
97	410224	F	97	708517	-2	2.46e-42
97	410224	F	97	1950683	-2	2.46e-42
97	852023	P	97	922942	-2	2.46e-42
97	852023	P	97	2165108	-2	2.46e-42
97	922942	P	97	2094189	-2	2.46e-42
97	1008360	P	97	1109771	-2	2.46e-42
97	1008360	P	97	1606218	-2	2.46e-42
97	1109771	P	97	2250526	-2	2.46e-42
97	1606218	P	97	2250526	-2	2.46e-42
97	2094189	P	97	2165108	-2	2.46e-42
89	819669	P	89	1257089	0	3.85e-42
89	819850	P	89	1338400	0	3.85e-42
89	820040	P	89	988792	0	3.85e-42
89	820040	P	89	2230958	0	3.85e-42
89	988792	P	89	2062206	0	3.85e-42
89	1257089	P	89	2061835	0	3.85e-42
89	1338400	P	89	2062016	0	3.85e-42
89	2062206	P	89	2230958	0	3.85e-42
100	1171517	F	100	1556764	-3	4.01e-42
100	1190065	P	100	1311098	-3	4.01e-42
100	1311098	P	100	1686512	-3	4.01e-42
100	1556764	F	100	1667964	-3	4.01e-42
93	497753	P	93	539281	-1	4.2e-42
93	619942	F	93	922946	-1	4.2e-42
93	619942	F	93	2165112	-1	4.2e-42
93	922946	P	93	1872657	-1	4.2e-42
93	1872657	P	93	2165112	-1	4.2e-42
96	252579	F	96	626470	-2	9.64e-42
96	410225	F	96	469529	-2	9.64e-42
96	412839	P	96	678568	-2	9.64e-42
96	412839	P	96	1920734	-2	9.64e-42
96	469529	F	96	1770941	-2	9.64e-42
96	708518	F	96	1770941	-2	9.64e-42
96	1770941	F	96	1950684	-2	9.64e-42
88	252586	P	88	690600	0	1.54e-41
88	252586	P	88	1932766	0	1.54e-41
88	776353	F	88	1730967	0	1.54e-41
88	1538892	P	88	1543439	0	1.54e-41
88	1538892	F	88	1782861	0	1.54e-41
88	1730967	P	88	1847804	0	1.54e-41
88	1730967	F	88	2018519	0	1.54e-41
99	219434	P	99	530485	-3	1.55e-41
99	219434	P	99	815034	-3	1.55e-41
99	219434	P	99	2057200	-3	1.55e-41
99	410233	F	99	464551	-3	1.55e-41
99	464551	P	99	852012	-3	1.55e-41
99	464551	P	99	2094178	-3	1.55e-41
92	26714	P	92	922947	-1	1.66e-41
92	26714	P	92	1884074	-1	1.66e-41
92	26714	P	92	2165113	-1	1.66e-41
92	135667	F	92	922947	-1	1.66e-41
92	135667	F	92	1884074	-1	1.66e-41
92	135667	F	92	2165113	-1	1.66e-41
92	332977	F	92	533304	-1	1.66e-41
92	410229	F	92	922947	-1	1.66e-41
92	410229	F	92	1884074	-1	1.66e-41
92	410229	F	92	2165113	-1	1.66e-41
92	619943	F	92	1884074	-1	1.66e-41
92	708522	F	92	922947	-1	1.66e-41
92	708522	F	92	1884074	-1	1.66e-41
92	708522	F	92	2165113	-1	1.66e-41
92	839512	P	92	922947	-1	1.66e-41
92	839512	P	92	1884074	-1	1.66e-41
92	839512	P	92	2165113	-1	1.66e-41
92	886529	F	92	1731409	-1	1.66e-41
92	922947	P	92	1323551	-1	1.66e-41
92	922947	F	92	1770945	-1	1.66e-41
92	922947	F	92	1950688	-1	1.66e-41
92	922947	P	92	2081678	-1	1.66e-41
92	1323551	P	92	1884074	-1	1.66e-41
92	1323551	P	92	2165113	-1	1.66e-41
92	1731409	F	92	2128695	-1	1.66e-41
92	1770945	F	92	1884074	-1	1.66e-41
92	1770945	F	92	2165113	-1	1.66e-41
92	1872657	P	92	1884074	-1	1.66e-41
92	1884074	F	92	1950688	-1	1.66e-41
92	1884074	P	92	2081678	-1	1.66e-41
92	1950688	F	92	2165113	-1	1.66e-41
92	2081678	P	92	2165113	-1	1.66e-41
95	209778	F	95	410226	-2	3.78e-41
95	209778	F	95	1770942	-2	3.78e-41
95	394492	F	95	844075	-2	3.78e-41
95	394492	P	95	1731409	-2	3.78e-41
95	394492	F	95	2086241	-2	3.78e-41
95	709148	P	95	1353323	-2	3.78e-41
95	844075	P	95	1463230	-2	3.78e-41
95	1353323	P	95	1951314	-2	3.78e-41
95	1463230	F	95	1731409	-2	3.78e-41
95	1463230	P	95	2086241	-2	3.78e-41
87	82387	F	87	227626	0	6.16e-41
87	709184	P	87	1731381	0	6.16e-41
87	1429378	P	87	1781421	0	6.16e-41
87	1540987	P	87	1810240	0	6.16e-41
91	26714	F	91	533304	-1	6.57e-41
91	135668	P	91	533304	-1	6.57e-41
91	332977	P	91	922948	-1	6.57e-41
91	332977	P	91	1884075	-1	6.57e-41
91	332977	P	91	2165114	-1	6.57e-41
91	410230	P	91	533304	-1	6.57e-41
91	476557	F	91	879467	-1	6.57e-41
91	476557	F	91	2121633	-1	6.57e-41
91	528316	P	91	819952	-1	6.57e-41
91	528316	P	91	2062118	-1	6.57e-41
91	533304	P	91	619944	-1	6.57e-41
91	533304	P	91	708523	-1	6.57e-41
91	533304	F	91	839512	-1	6.57e-41
91	533304	F	91	1042613	-1	6.57e-41
91	533304	F	91	1323551	-1	6.57e-41
91	533304	P	91	1770946	-1	6.57e-41
91	533304	P	91	1842427	-1	6.57e-41
91	533304	F	91	1872657	-1	6.57e-41
91	533304	P	91	1950689	-1	6.57e-41
91	533304	F	91	2081678	-1	6.57e-41
91	533304	F	91	2284779	-1	6.57e-41
91	676106	P	91	1323759	-1	6.57e-41
91	852023	P	91	1884075	-1	6.57e-41
91	916248	P	91	922948	-1	6.57e-41
91	916248	P	91	1884075	-1	6.57e-41
91	916248	P	91	2165114	-1	6.57e-41
91	922948	P	91	1042613	-1	6.57e-41
91	922948	F	91	1149930	-1	6.57e-41
91	922948	F	91	1646377	-1	6.57e-41
91	922948	F	91	1842427	-1	6.57e-41
91	922948	P	91	2158414	-1	6.57e-41
91	922948	P	91	2284779	-1	6.57e-41
91	1042613	P	91	1884075	-1	6.57e-41
91	1042613	P	91	2165114	-1	6.57e-41
91	1149930	F	91	1884075	-1	6.57e-41
91	1149930	F	91	2165114	-1	6.57e-41
91	1323759	P	91	1918272	-1	6.57e-41
91	1646377	F	91	1884075	-1	6.57e-41
91	1646377	F	91	2165114	-1	6.57e-41
91	1842427	F	91	1884075	-1	6.57e-41
91	1842427	F	91	2165114	-1	6.57e-41
91	1884075	P	91	2094189	-1	6.57e-41
91	1884075	P	91	2158414	-1	6.57e-41
91	1884075	P	91	2284779	-1	6.57e-41
91	2158414	P	91	2165114	-1	6.57e-41
91	2165114	P	91	2284779	-1	6.57e-41
94	18777	P	94	852023	-2	1.48e-40
94	18777	P	94	2094189	-2	1.48e-40
94	410227	P	94	839512	-2	1.48e-40
94	410227	P	94	2081678	-2	1.48e-40
94	552110	P	94	1098059	-2	1.48e-40
94	552110	P	94	1594506	-2	1.48e-40
94	729092	F	94	1369080	-2	1.48e-40
94	839512	P	94	1770943	-2	1.48e-40
94	1369080	F	94	1971258	-2	1.48e-40
94	1770943	P	94	2081678	-2	1.48e-40
97	24382	F	97	416210	-3	2.34e-40
97	619938	F	97	1770940	-3	2.34e-40
97	1770940	P	97	1872657	-3	2.34e-40
86	228544	P	86	268806	0	2.46e-40
86	454578	P	86	819849	0	2.46e-40
86	454578	P	86	2062015	0	2.46e-40
86	709194	F	86	1010165	0	2.46e-40
86	709194	F	86	2252331	0	2.46e-40
86	1010165	F	86	1951360	0	2.46e-40
86	1951360	F	86	2252331	0	2.46e-40
90	6263	F	90	829287	-1	2.6e-40
90	6263	F	90	2071453	-1	2.6e-40
90	18781	F	90	829287	-1	2.6e-40
90	18781	F	90	2071453	-1	2.6e-40
90	114807	P	90	1397114	-1	2.6e-40
90	209783	F	90	829287	-1	2.6e-40
90	209783	F	90	2071453	-1	2.6e-40
90	305392	P	90	707023	-1	2.6e-40
90	305392	P	90	1949189	-1	2.6e-40
90	469535	F	90	829287	-1	2.6e-40
90	469535	F	90	2071453	-1	2.6e-40
90	572544	P	90	829287	-1	2.6e-40
90	572544	P	90	2071453	-1	2.6e-40
90	619945	F	90	829287	-1	2.6e-40
90	619945	F	90	2071453	-1	2.6e-40
90	708524	F	90	829287	-1	2.6e-40
90	708524	F	90	2071453	-1	2.6e-40
90	829287	P	90	839512	-1	2.6e-40
90	829287	F	90	1005205	-1	2.6e-40
90	829287	P	90	1323551	-1	2.6e-40
90	829287	F	90	1842428	-1	2.6e-40
90	829287	F	90	1845379	-1	2.6e-40
90	829287	P	90	1872657	-1	2.6e-40
90	829287	F	90	1950690	-1	2.6e-40
90	829287	P	90	2081678	-1	2.6e-40
90	829287	F	90	2247371	-1	2.6e-40
90	839512	P	90	2071453	-1	2.6e-40
90	1005205	F	90	2071453	-1	2.6e-40
90	1323551	P	90	2071453	-1	2.6e-40
90	1842428	F	90	2071453	-1	2.6e-40
90	1845379	F	90	2071453	-1	2.6e-40
90	1872657	P	90	2071453	-1	2.6e-40
90	1950690	F	90	2071453	-1	2.6e-40
90	2071453	P	90	2081678	-1	2.6e-40
90	2071453	F	90	2247371	-1	2.6e-40
93	6260	F	93	410228	-2	5.79e-40
93	6260	F	93	1770944	-2	5.79e-40
93	75965	F	93	120892	-2	5.79e-40
93	410228	P	93	572544	-2	5.79e-40
93	410228	F	93	1005202	-2	5.79e-40
93	410228	P	93	1323551	-2	5.79e-40
93	410228	F	93	1845376	-2	5.79e-40
93	410228	F	93	2247368	-2	5.79e-40
93	572544	P	93	1770944	-2	5.79e-40
93	1005202	F	93	1770944	-2	5.79e-40
93	1323551	P	93	1770944	-2	5.79e-40
93	1770944	F	93	1845376	-2	5.79e-40
93	1770944	F	93	2247368	-2	5.79e-40
96	219437	P	96	564766	-3	9.06e-40
85	396624	P	85	710583	0	9.86e-40
85	396624	P	85	1122173	0	9.86e-40
85	396624	P	85	1618620	0	9.86e-40
85	396624	P	85	1952749	0	9.86e-40
85	454578	F	85	1338404	0	9.86e-40
85	710583	F	85	1461106	0	9.86e-40
85	1122148	F	85	1884049	0	9.86e-40
85	1122173	F	85	1461106	0	9.86e-40
85	1461106	F	85	1618620	0	9.86e-40
85	1461106	F	85	1952749	0	9.86e-40
85	1618595	F	85	1884049	0	9.86e-40
89	696321	P	89	945840	-1	1.03e-39
89	696321	P	89	2188006	-1	1.03e-39
89	812189	F	89	1884117	-1	1.03e-39
89	1189946	P	89	1311234	-1	1.03e-39
89	1311234	P	89	1686393	-1	1.03e-39
89	1311498	F	89	1426537	-1	1.03e-39
89	1884117	F	89	2054355	-1	1.03e-39
89	1938487	P	89	2188006	-1	1.03e-39
92	410229	F	92	619943	-2	2.27e-39
92	410229	P	92	1872657	-2	2.27e-39
92	527729	P	92	1291929	-2	2.27e-39
92	709151	P	92	886529	-2	2.27e-39
92	709151	P	92	2128695	-2	2.27e-39
92	852867	P	92	1291929	-2	2.27e-39
92	886529	P	92	1318183	-2	2.27e-39
92	886529	F	92	1353323	-2	2.27e-39
92	886529	P	92	1951317	-2	2.27e-39
92	1291929	P	92	2095033	-2	2.27e-39
92	1318183	P	92	2128695	-2	2.27e-39
92	1353323	F	92	2128695	-2	2.27e-39
92	1951317	P	92	2128695	-2	2.27e-39
95	75716	F	95	120677	-3	3.51e-39
95	133074	F	95	286905	-3	3.51e-39
95	1311111	P	95	1686504	-3	3.51e-39
84	276302	P	84	812194	0	3.94e-39
84	276302	P	84	2054360	0	3.94e-39
84	396624	P	84	1102091	0	3.94e-39
84	396624	P	84	1598538	0	3.94e-39
84	1102091	F	84	1461107	0	3.94e-39
84	1461107	F	84	1598538	0	3.94e-39
88	518589	P	88	1116431	-1	4.07e-39
88	518589	P	88	1612878	-1	4.07e-39
91	6262	P	91	852023	-2	8.87e-39
91	6262	P	91	2094189	-2	8.87e-39
91	18780	F	91	410230	-2	8.87e-39
91	18780	F	91	1770946	-2	8.87e-39
91	209782	P	91	852023	-2	8.87e-39
91	209782	P	91	2094189	-2	8.87e-39
91	410230	F	91	1842427	-2	8.87e-39
91	469534	P	91	852023	-2	8.87e-39
91	469534	P	91	2094189	-2	8.87e-39
91	572544	F	91	852023	-2	8.87e-39
91	572544	F	91	2094189	-2	8.87e-39
91	619944	P	91	852023	-2	8.87e-39
91	619944	P	91	2094189	-2	8.87e-39
91	708523	P	91	852023	-2	8.87e-39
91	708523	P	91	2094189	-2	8.87e-39
91	839512	F	91	852023	-2	8.87e-39
91	839512	F	91	2094189	-2	8.87e-39
91	852023	P	91	1005204	-2	8.87e-39
91	852023	F	91	1323551	-2	8.87e-39
91	852023	P	91	1842427	-2	8.87e-39
91	852023	P	91	1845378	-2	8.87e-39
91	852023	F	91	1872657	-2	8.87e-39
91	852023	P	91	1950689	-2	8.87e-39
91	852023	F	91	2081678	-2	8.87e-39
91	852023	P	91	2247370	-2	8.87e-39
91	1005204	P	91	2094189	-2	8.87e-39
91	1323551	F	91	2094189	-2	8.87e-39
91	1770946	F	91	1842427	-2	8.87e-39
91	1842427	P	91	2094189	-2	8.87e-39
91	1845378	P	91	2094189	-2	8.87e-39
91	1872657	F	91	2094189	-2	8.87e-39
91	1950689	P	91	2094189	-2	8.87e-39
91	2081678	F	91	2094189	-2	8.87e-39
91	2094189	P	91	2247370	-2	8.87e-39
94	95501	P	94	1769265	-3	1.36e-38
83	391273	F	83	394202	0	1.58e-38
83	391273	P	83	1463532	0	1.58e-38
83	394202	P	83	1466467	0	1.58e-38
83	466037	F	83	1221207	0	1.58e-38
83	1463532	F	83	1466467	0	1.58e-38
83	1538897	F	83	1736045	0	1.58e-38
87	174201	P	87	696052	-1	1.61e-38
87	174201	P	87	1938218	-1	1.61e-38
87	696052	P	87	946134	-1	1.61e-38
87	696052	P	87	2188300	-1	1.61e-38
87	946134	P	87	1938218	-1	1.61e-38
87	1938218	P	87	2188300	-1	1.61e-38
90	252618	P	90	528282	-2	3.47e-38
90	252618	F	90	875356	-2	3.47e-38
90	252618	F	90	2117522	-2	3.47e-38
90	397868	P	90	528282	-2	3.47e-38
90	397868	F	90	875356	-2	3.47e-38
90	397868	F	90	2117522	-2	3.47e-38
90	528282	F	90	1459856	-2	3.47e-38
90	533304	P	90	829287	-2	3.47e-38
90	533304	P	90	2071453	-2	3.47e-38
90	829287	F	90	922949	-2	3.47e-38
90	829287	F	90	1884076	-2	3.47e-38
90	829287	F	90	2165115	-2	3.47e-38
90	875356	P	90	1459856	-2	3.47e-38
90	922949	F	90	2071453	-2	3.47e-38
90	1459856	P	90	2117522	-2	3.47e-38
90	1884076	F	90	2071453	-2	3.47e-38
90	2071453	F	90	2165115	-2	3.47e-38
93	21269	P	93	561398	-3	5.27e-38
93	124453	F	93	506914	-3	5.27e-38
93	378293	F	93	1429710	-3	5.27e-38
93	830323	P	93	1230145	-3	5.27e-38
93	1230140	P	93	2072494	-3	5.27e-38
93	1429710	P	93	1479451	-3	5.27e-38
82	819961	F	82	875330	0	6.31e-38
82	819961	F	82	2117496	0	6.31e-38
82	875330	F	82	2062127	0	6.31e-38
82	2062127	F	82	2117496	0	6.31e-38
86	533267	P	86	812189	-1	6.36e-38
86	533267	P	86	2054355	-1	6.36e-38
86	812189	F	86	922990	-1	6.36e-38
86	812189	F	86	2165156	-1	6.36e-38
86	922990	F	86	2054355	-1	6.36e-38
86	2054355	F	86	2165156	-1	6.36e-38
89	182013	P	89	1420041	-2	1.36e-37
89	397836	F	89	626477	-2	1.36e-37
89	626477	P	89	1459889	-2	1.36e-37
89	953946	P	89	1420041	-2	1.36e-37
89	1420041	P	89	2196112	-2	1.36e-37
92	49823	F	92	1208431	-3	2.04e-37
92	124432	F	92	506893	-3	2.04e-37
92	394495	P	92	886529	-3	2.04e-37
92	394495	P	92	2128695	-3	2.04e-37
92	886529	F	92	1463230	-3	2.04e-37
92	1463230	F	92	2128695	-3	2.04e-37
85	579164	F	85	877606	-1	2.51e-37
85	579164	F	85	2119772	-1	2.51e-37
81	69985	F	81	1116431	0	2.52e-37
81	69985	F	81	1612878	0	2.52e-37
81	533319	F	81	852038	0	2.52e-37
81	533319	F	81	2094204	0	2.52e-37
81	560710	P	81	812137	0	2.52e-37
81	560710	P	81	2054303	0	2.52e-37
88	626477	P	88	690600	-2	5.31e-37
88	626477	P	88	1932766	-2	5.31e-37
88	819825	P	88	1338309	-2	5.31e-37
88	1338309	P	88	2061991	-2	5.31e-37
91	75920	F	91	120847	-3	7.89e-37
91	533304	P	91	1534716	-3	7.89e-37
80	101625	F	80	999551	0	1.01e-36
80	101625	F	80	2241717	0	1.01e-36
80	469574	F	80	1010163	0	1.01e-36
80	469574	F	80	2252329	0	1.01e-36
87	136518	F	87	539300	-2	2.07e-36
87	927473	F	87	1192249	-2	2.07e-36
87	927473	F	87	1688696	-2	2.07e-36
87	1192249	F	87	2169639	-2	2.07e-36
87	1688696	F	87	2169639	-2	2.07e-36
90	69038	P	90	1098245	-3	3.05e-36
90	69038	P	90	1594692	-3	3.05e-36
79	44758	P	79	869980	0	4.04e-36
79	44758	P	79	2112146	0	4.04e-36
79	326400	F	79	869980	0	4.04e-36
79	326400	F	79	2112146	0	4.04e-36
79	396633	F	79	579174	0	4.04e-36
79	579174	P	79	1461103	0	4.04e-36
79	707500	F	79	848297	0	4.04e-36
79	707500	F	79	2090463	0	4.04e-36
79	809456	P	79	848297	0	4.04e-36
79	809456	P	79	2090463	0	4.04e-36
79	848297	F	79	1949666	0	4.04e-36
79	848297	P	79	2051622	0	4.04e-36
79	1949666	F	79	2090463	0	4.04e-36
79	2051622	P	79	2090463	0	4.04e-36
89	20947	P	89	561724	-3	1.18e-35
89	21215	P	89	561456	-3	1.18e-35
89	676197	P	89	1323661	-3	1.18e-35
89	709181	F	89	812176	-3	1.18e-35
89	709181	F	89	2054342	-3	1.18e-35
89	812176	F	89	1951347	-3	1.18e-35
89	1323661	P	89	1918363	-3	1.18e-35
89	1951347	F	89	2054342	-3	1.18e-35
82	26729	P	82	410224	-1	1.55e-35
82	830547	F	82	1264347	-1	1.55e-35
82	1264347	F	82	2072713	-1	1.55e-35
78	6302	F	78	1010163	0	1.61e-35
78	6302	F	78	2252329	0	1.61e-35
78	76114	F	78	121054	0	1.61e-35
78	469576	F	78	709194	0	1.61e-35
78	469576	F	78	1951360	0	1.61e-35
78	572517	P	78	1010163	0	1.61e-35
78	572517	P	78	2252329	0	1.61e-35
78	874203	F	78	1205100	0	1.61e-35
78	874203	F	78	1701547	0	1.61e-35
78	886543	F	78	1731423	0	1.61e-35
78	886543	P	78	2086244	0	1.61e-35
78	1005244	F	78	1010163	0	1.61e-35
78	1005244	F	78	2252329	0	1.61e-35
78	1010163	F	78	2247410	0	1.61e-35
78	1205100	F	78	2116369	0	1.61e-35
78	1701547	F	78	2116369	0	1.61e-35
78	1731423	F	78	2128709	0	1.61e-35
78	1872672	P	78	2165112	0	1.61e-35
78	2247410	F	78	2252329	0	1.61e-35
85	530499	F	85	560704	-2	3.17e-35
85	530499	P	85	1733612	-2	3.17e-35
85	560704	F	85	815048	-2	3.17e-35
85	560704	F	85	2057214	-2	3.17e-35
85	812180	P	85	1731382	-2	3.17e-35
85	815048	P	85	1733612	-2	3.17e-35
85	1731382	P	85	2054346	-2	3.17e-35
88	464551	P	88	533304	-3	4.56e-35
81	26729	P	81	1770941	-1	6.13e-35
81	276305	F	81	533267	-1	6.13e-35
81	276305	P	81	922995	-1	6.13e-35
81	276305	P	81	2165161	-1	6.13e-35
81	396633	F	81	877616	-1	6.13e-35
81	396633	F	81	2119782	-1	6.13e-35
81	420078	F	81	1847768	-1	6.13e-35
81	877616	P	81	1461101	-1	6.13e-35
81	1171499	P	81	1926494	-1	6.13e-35
81	1461101	P	81	2119782	-1	6.13e-35
81	1667946	P	81	1926494	-1	6.13e-35
77	18820	F	77	1010163	0	6.46e-35
77	18820	F	77	2252329	0	6.46e-35
77	26729	P	77	922947	0	6.46e-35
77	26729	P	77	1884074	0	6.46e-35
77	26729	P	77	2165113	0	6.46e-35
77	469576	P	77	1731381	0	6.46e-35
77	572559	P	77	922947	0	6.46e-35
77	572559	P	77	1884074	0	6.46e-35
77	572559	P	77	2165113	0	6.46e-35
77	839527	P	77	922947	0	6.46e-35
77	839527	P	77	1884074	0	6.46e-35
77	839527	P	77	2165113	0	6.46e-35
77	877616	P	77	1102089	0	6.46e-35
77	877616	P	77	1598536	0	6.46e-35
77	1010163	F	77	1845418	0	6.46e-35
77	1010165	P	77	1731381	0	6.46e-35
77	1102089	P	77	2119782	0	6.46e-35
77	1323566	P	77	1884074	0	6.46e-35
77	1323566	P	77	2165113	0	6.46e-35
77	1598536	P	77	2119782	0	6.46e-35
77	1731381	P	77	2252331	0	6.46e-35
77	1845418	F	77	2252329	0	6.46e-35
77	1872672	P	77	1884074	0	6.46e-35
77	2081693	P	77	2165113	0	6.46e-35
84	143990	F	84	1423483	-2	1.24e-34
84	143990	F	84	1877474	-2	1.24e-34
84	618578	P	84	1212388	-2	1.24e-34
76	6304	F	76	709194	0	2.58e-34
76	6304	P	76	1731382	0	2.58e-34
76	6304	F	76	1951360	0	2.58e-34
76	26728	P	76	829287	0	2.58e-34
76	26728	P	76	2071453	0	2.58e-34
76	36955	P	76	611044	0	2.58e-34
76	332991	P	76	829287	0	2.58e-34
76	332991	P	76	2071453	0	2.58e-34
76	332992	P	76	922948	0	2.58e-34
76	332992	P	76	1884075	0	2.58e-34
76	332992	P	76	2165114	0	2.58e-34
76	375792	P	76	1481973	0	2.58e-34
76	533319	P	76	1770946	0	2.58e-34
76	572517	P	76	709194	0	2.58e-34
76	572517	F	76	1731382	0	2.58e-34
76	572517	P	76	1951360	0	2.58e-34
76	572558	P	76	829287	0	2.58e-34
76	572558	P	76	2071453	0	2.58e-34
76	572564	P	76	1534711	0	2.58e-34
76	579174	P	76	710583	0	2.58e-34
76	579174	P	76	1122173	0	2.58e-34
76	579174	P	76	1618620	0	2.58e-34
76	579174	P	76	1952749	0	2.58e-34
76	709194	F	76	1005246	0	2.58e-34
76	709194	F	76	2247412	0	2.58e-34
76	839526	P	76	2071453	0	2.58e-34
76	916262	P	76	2071453	0	2.58e-34
76	916263	P	76	922948	0	2.58e-34
76	916263	P	76	1884075	0	2.58e-34
76	916263	P	76	2165114	0	2.58e-34
76	1005246	P	76	1731382	0	2.58e-34
76	1005246	F	76	1951360	0	2.58e-34
76	1042627	P	76	2071453	0	2.58e-34
76	1042628	P	76	1884075	0	2.58e-34
76	1042628	P	76	2165114	0	2.58e-34
76	1323565	P	76	2071453	0	2.58e-34
76	1731382	P	76	2247412	0	2.58e-34
76	1872671	P	76	2071453	0	2.58e-34
76	1951360	F	76	2247412	0	2.58e-34
76	2158429	P	76	2165114	0	2.58e-34
83	444320	F	83	1545288	-2	4.83e-34
83	690573	P	83	819987	-2	4.83e-34
83	690573	P	83	2062153	-2	4.83e-34
83	819987	P	83	1932739	-2	4.83e-34
83	1932739	P	83	2062153	-2	4.83e-34
79	25525	P	79	209925	-1	9.57e-34
79	26583	P	79	209925	-1	9.57e-34
79	539299	P	79	869980	-1	9.57e-34
79	539299	P	79	2112146	-1	9.57e-34
79	786637	F	79	977447	-1	9.57e-34
79	786637	F	79	2219613	-1	9.57e-34
79	839527	P	79	1770943	-1	9.57e-34
79	852038	F	79	916263	-1	9.57e-34
79	852038	P	79	1149927	-1	9.57e-34
79	852038	P	79	1646374	-1	9.57e-34
79	852038	F	79	2158429	-1	9.57e-34
79	916263	F	79	2094204	-1	9.57e-34
79	977447	F	79	2028803	-1	9.57e-34
79	1291942	P	79	2095033	-1	9.57e-34
79	2028803	F	79	2219613	-1	9.57e-34
79	2094204	F	79	2158429	-1	9.57e-34
75	18822	F	75	709194	0	1.03e-33
75	18822	P	75	1731383	0	1.03e-33
75	18822	F	75	1951360	0	1.03e-33
75	70272	F	75	1116968	0	1.03e-33
75	70272	F	75	1613415	0	1.03e-33
75	497753	F	75	869984	0	1.03e-33
75	497753	F	75	2112150	0	1.03e-33
75	579174	P	75	1102091	0	1.03e-33
75	579174	P	75	1598538	0	1.03e-33
75	709194	F	75	1845420	0	1.03e-33
75	710584	P	75	877616	0	1.03e-33
75	710584	P	75	2119782	0	1.03e-33
75	813278	F	75	1290924	0	1.03e-33
75	877616	P	75	1122174	0	1.03e-33
75	877616	P	75	1618621	0	1.03e-33
75	877616	P	75	1952750	0	1.03e-33
75	1005200	F	75	1534712	0	1.03e-33
75	1122174	P	75	2119782	0	1.03e-33
75	1290924	F	75	2055444	0	1.03e-33
75	1311512	F	75	1426551	0	1.03e-33
75	1534712	F	75	1845374	0	1.03e-33
75	1534712	F	75	2247366	0	1.03e-33
75	1618621	P	75	2119782	0	1.03e-33
75	1731383	P	75	1845420	0	1.03e-33
75	1845420	F	75	1951360	0	1.03e-33
75	1952750	P	75	2119782	0	1.03e-33
82	276473	P	82	564627	-2	1.89e-33
82	560704	F	82	564780	-2	1.89e-33
82	564780	P	82	1733615	-2	1.89e-33
82	892206	F	82	928885	-2	1.89e-33
82	892206	F	82	2171051	-2	1.89e-33
82	928885	F	82	2134372	-2	1.89e-33
82	2134372	F	82	2171051	-2	1.89e-33
85	278936	P	85	1321567	-3	2.63e-33
85	352308	F	85	1086708	-3	2.63e-33
85	352308	F	85	1583155	-3	2.63e-33
78	136518	P	78	869980	-1	3.78e-33
78	136518	P	78	2112146	-1	3.78e-33
78	398020	P	78	1023489	-1	3.78e-33
78	398020	P	78	2265655	-1	3.78e-33
78	533277	P	78	1010163	-1	3.78e-33
78	533277	P	78	2252329	-1	3.78e-33
78	572559	P	78	1770944	-1	3.78e-33
78	622421	F	78	1739983	-1	3.78e-33
78	886543	P	78	1318183	-1	3.78e-33
78	886543	F	78	1353337	-1	3.78e-33
78	886543	P	78	1951317	-1	3.78e-33
78	922988	F	78	1010163	-1	3.78e-33
78	922988	F	78	2252329	-1	3.78e-33
78	1010163	F	78	1884115	-1	3.78e-33
78	1010163	F	78	2165154	-1	3.78e-33
78	1023489	F	78	1459640	-1	3.78e-33
78	1323566	P	78	1770944	-1	3.78e-33
78	1353337	F	78	2128709	-1	3.78e-33
78	1459640	F	78	2265655	-1	3.78e-33
78	1884115	F	78	2252329	-1	3.78e-33
78	2165154	F	78	2252329	-1	3.78e-33
74	533321	P	74	1534716	0	4.13e-33
74	533324	F	74	916268	0	4.13e-33
74	533324	P	74	1149927	0	4.13e-33
74	533324	P	74	1646374	0	4.13e-33
74	533324	F	74	2158434	0	4.13e-33
74	690674	P	74	875271	0	4.13e-33
74	690674	P	74	2117437	0	4.13e-33
74	852040	P	74	1534716	0	4.13e-33
74	875271	P	74	1932840	0	4.13e-33
74	924487	F	74	1540065	0	4.13e-33
74	1540065	F	74	2166653	0	4.13e-33
74	1932840	P	74	2117437	0	4.13e-33
81	276595	F	81	1162103	-2	7.36e-33
81	276595	F	81	1658550	-2	7.36e-33
81	533319	P	81	922943	-2	7.36e-33
81	533319	P	81	2165109	-2	7.36e-33
84	530500	P	84	812139	-3	1.01e-32
84	530500	P	84	2054305	-3	1.01e-32
84	690759	P	84	819781	-3	1.01e-32
84	690759	P	84	2061947	-3	1.01e-32
84	812139	P	84	815049	-3	1.01e-32
84	812139	P	84	2057215	-3	1.01e-32
84	815049	P	84	2054305	-3	1.01e-32
84	819781	P	84	1932925	-3	1.01e-32
84	1190091	P	84	1311088	-3	1.01e-32
84	1932925	P	84	2061947	-3	1.01e-32
84	2054305	P	84	2057215	-3	1.01e-32
77	274947	F	77	1086717	-1	1.49e-32
77	274947	F	77	1583164	-1	1.49e-32
77	332992	F	77	852038	-1	1.49e-32
77	332992	F	77	2094204	-1	1.49e-32
77	360740	F	77	1758382	-1	1.49e-32
77	852043	P	77	922942	-1	1.49e-32
77	852043	P	77	2165108	-1	1.49e-32
77	2094209	P	77	2165108	-1	1.49e-32
73	6260	F	73	1534714	0	1.65e-32
73	26734	P	73	1534714	0	1.65e-32
73	135666	F	73	1534714	0	1.65e-32
73	209780	F	73	1534714	0	1.65e-32
73	326424	P	73	539281	0	1.65e-32
73	340552	F	73	1036455	0	1.65e-32
73	340552	F	73	2278621	0	1.65e-32
73	469532	F	73	1534714	0	1.65e-32
73	497773	P	73	539281	0	1.65e-32
73	708521	F	73	1534714	0	1.65e-32
73	839532	P	73	1534714	0	1.65e-32
73	1323571	P	73	1534714	0	1.65e-32
73	1534714	F	73	1950687	0	1.65e-32
73	1534714	P	73	2081698	0	1.65e-32
83	69764	P	83	518815	-3	3.91e-32
83	174470	P	83	695799	-3	3.91e-32
83	174470	P	83	1937965	-3	3.91e-32
83	695799	P	83	946403	-3	3.91e-32
83	695799	P	83	2188569	-3	3.91e-32
83	946403	P	83	1937965	-3	3.91e-32
83	987502	F	83	1708437	-3	3.91e-32
83	1708437	F	83	2229668	-3	3.91e-32
83	1937965	P	83	2188569	-3	3.91e-32
76	26729	F	76	852038	-1	5.89e-32
76	26729	F	76	2094204	-1	5.89e-32
76	119051	P	76	1826213	-1	5.89e-32
76	151261	F	76	736762	-1	5.89e-32
76	151261	F	76	1978928	-1	5.89e-32
76	209777	F	76	464543	-1	5.89e-32
76	332992	P	76	410230	-1	5.89e-32
76	332992	P	76	1770946	-1	5.89e-32
76	533277	P	76	709194	-1	5.89e-32
76	533277	F	76	1731382	-1	5.89e-32
76	533277	P	76	1951360	-1	5.89e-32
76	533318	P	76	829287	-1	5.89e-32
76	533318	P	76	2071453	-1	5.89e-32
76	533319	P	76	1884075	-1	5.89e-32
76	572559	F	76	852038	-1	5.89e-32
76	572559	F	76	2094204	-1	5.89e-32
76	709194	F	76	922990	-1	5.89e-32
76	709194	F	76	1884117	-1	5.89e-32
76	709194	F	76	2165156	-1	5.89e-32
76	730476	F	76	1787747	-1	5.89e-32
76	839527	F	76	852038	-1	5.89e-32
76	839527	F	76	2094204	-1	5.89e-32
76	852038	P	76	1005204	-1	5.89e-32
76	852038	F	76	1042628	-1	5.89e-32
76	852038	F	76	1323566	-1	5.89e-32
76	852038	P	76	1842427	-1	5.89e-32
76	852038	P	76	1845378	-1	5.89e-32
76	852038	F	76	1872672	-1	5.89e-32
76	852038	P	76	1950689	-1	5.89e-32
76	852038	F	76	2081693	-1	5.89e-32
76	852038	P	76	2247370	-1	5.89e-32
76	852038	F	76	2284794	-1	5.89e-32
76	916263	P	76	1770946	-1	5.89e-32
76	922990	P	76	1731382	-1	5.89e-32
76	922990	F	76	1951360	-1	5.89e-32
76	1042628	P	76	1770946	-1	5.89e-32
76	1042628	F	76	2094204	-1	5.89e-32
76	1323566	F	76	2094204	-1	5.89e-32
76	1731382	P	76	1884117	-1	5.89e-32
76	1731382	P	76	2165156	-1	5.89e-32
76	1787747	F	76	1972642	-1	5.89e-32
76	1872672	F	76	2094204	-1	5.89e-32
76	1884117	F	76	1951360	-1	5.89e-32
76	1951360	F	76	2165156	-1	5.89e-32
76	2081693	F	76	2094204	-1	5.89e-32
76	2094204	P	76	2247370	-1	5.89e-32
76	2094204	F	76	2284794	-1	5.89e-32
72	7955	F	72	1159169	0	6.61e-32
72	7955	F	72	1655616	0	6.61e-32
72	17040	P	72	873967	0	6.61e-32
72	17040	P	72	2116133	0	6.61e-32
72	44759	P	72	1035912	0	6.61e-32
72	44759	P	72	2278078	0	6.61e-32
72	252404	P	72	1503925	0	6.61e-32
72	326406	F	72	1035912	0	6.61e-32
72	326406	F	72	2278078	0	6.61e-32
72	332997	F	72	533324	0	6.61e-32
72	412863	P	72	678568	0	6.61e-32
72	412863	P	72	1920734	0	6.61e-32
72	423016	P	72	1004304	0	6.61e-32
72	423016	P	72	2246470	0	6.61e-32
72	497755	F	72	1035912	0	6.61e-32
72	497755	F	72	2278078	0	6.61e-32
72	619943	F	72	1534715	0	6.61e-32
72	869986	F	72	1035912	0	6.61e-32
72	869986	F	72	2278078	0	6.61e-32
72	922947	F	72	1534715	0	6.61e-32
72	1035912	F	72	2112152	0	6.61e-32
72	1168711	P	72	1188915	0	6.61e-32
72	1168711	P	72	1685362	0	6.61e-32
72	1188915	P	72	1665158	0	6.61e-32
72	1534715	P	72	1872677	0	6.61e-32
72	1534715	F	72	1884074	0	6.61e-32
72	1534715	F	72	2165113	0	6.61e-32
72	1665158	P	72	1685362	0	6.61e-32
72	2112152	F	72	2278078	0	6.61e-32
79	200170	P	79	1739038	-2	1.12e-31
82	572515	P	82	812185	-3	1.51e-31
82	572515	P	82	2054351	-3	1.51e-31
82	886543	F	82	1463244	-3	1.51e-31
82	1009461	F	82	1770889	-3	1.51e-31
82	1463244	F	82	2128709	-3	1.51e-31
82	1770889	F	82	2251627	-3	1.51e-31
75	26734	P	75	464544	-1	2.33e-31
75	135664	F	75	464544	-1	2.33e-31
75	258251	P	75	785705	-1	2.33e-31
75	258251	P	75	2027871	-1	2.33e-31
75	464544	F	75	469530	-1	2.33e-31
75	464544	F	75	708519	-1	2.33e-31
75	464544	F	75	1950685	-1	2.33e-31
75	852038	P	75	2071453	-1	2.33e-31
75	1420055	P	75	2196112	-1	2.33e-31
71	18780	F	71	1534716	0	2.65e-31
71	26734	F	71	533324	0	2.65e-31
71	56181	P	71	1815765	0	2.65e-31
71	332997	P	71	1534716	0	2.65e-31
71	533324	F	71	572564	0	2.65e-31
71	533324	P	71	619944	0	2.65e-31
71	533324	P	71	708523	0	2.65e-31
71	533324	F	71	839532	0	2.65e-31
71	533324	P	71	1005204	0	2.65e-31
71	533324	F	71	1042633	0	2.65e-31
71	533324	F	71	1323571	0	2.65e-31
71	533324	P	71	1842427	0	2.65e-31
71	533324	P	71	1845378	0	2.65e-31
71	533324	F	71	1872677	0	2.65e-31
71	533324	P	71	1950689	0	2.65e-31
71	533324	F	71	2081698	0	2.65e-31
71	533324	P	71	2247370	0	2.65e-31
71	533324	F	71	2284799	0	2.65e-31
71	852043	P	71	1884075	0	2.65e-31
71	916268	P	71	1534716	0	2.65e-31
71	1042633	P	71	1534716	0	2.65e-31
71	1149930	F	71	1534716	0	2.65e-31
71	1534716	F	71	1646377	0	2.65e-31
71	1534716	F	71	1842427	0	2.65e-31
71	1534716	P	71	2158434	0	2.65e-31
71	1534716	P	71	2284799	0	2.65e-31
78	80144	F	78	136554	-2	4.36e-31
81	6300	F	81	812185	-3	5.81e-31
81	6300	F	81	2054351	-3	5.81e-31
81	372030	F	81	1869747	-3	5.81e-31
81	564781	P	81	812142	-3	5.81e-31
81	564781	P	81	2054308	-3	5.81e-31
81	812189	F	81	1005246	-3	5.81e-31
81	812189	F	81	2247412	-3	5.81e-31
81	1005246	F	81	2054355	-3	5.81e-31
81	1485734	P	81	1869747	-3	5.81e-31
81	2054355	F	81	2247412	-3	5.81e-31
74	136518	P	74	497753	-1	9.18e-31
74	464545	P	74	839532	-1	9.18e-31
74	464545	P	74	2081698	-1	9.18e-31
70	207768	P	70	626468	0	1.06e-30
70	219475	F	70	709185	0	1.06e-30
70	219475	P	70	1731397	0	1.06e-30
70	219475	F	70	1951351	0	1.06e-30
70	626468	P	70	988905	0	1.06e-30
70	626468	P	70	2231071	0	1.06e-30
70	829287	F	70	1534717	0	1.06e-30
70	1534717	F	70	2071453	0	1.06e-30
77	530517	P	77	1538887	-2	1.7e-30
77	815066	P	77	1538887	-2	1.7e-30
77	1190239	P	77	1310926	-2	1.7e-30
77	1310926	P	77	1686686	-2	1.7e-30
77	1538887	P	77	2057232	-2	1.7e-30
80	174473	F	80	1213577	-3	2.24e-30
80	469572	F	80	812185	-3	2.24e-30
80	469572	F	80	2054351	-3	2.24e-30
80	645537	F	80	1379855	-3	2.24e-30
80	796679	F	80	910255	-3	2.24e-30
80	796679	F	80	2152421	-3	2.24e-30
80	910255	F	80	2038845	-3	2.24e-30
80	946406	F	80	1213577	-3	2.24e-30
80	1213577	F	80	2188572	-3	2.24e-30
80	2038845	F	80	2152421	-3	2.24e-30
73	6260	F	73	464546	-1	3.62e-30
73	136517	P	73	1035912	-1	3.62e-30
73	136517	P	73	2278078	-1	3.62e-30
73	464546	P	73	572564	-1	3.62e-30
73	464546	F	73	1005202	-1	3.62e-30
73	464546	P	73	1323571	-1	3.62e-30
73	464546	F	73	1845376	-1	3.62e-30
73	464546	F	73	2247368	-1	3.62e-30
69	151141	F	69	736653	0	4.23e-30
69	151141	F	69	1978819	0	4.23e-30
69	292222	P	69	1492312	0	4.23e-30
69	522892	F	69	844112	0	4.23e-30
69	522892	F	69	2086278	0	4.23e-30
69	560679	P	69	844112	0	4.23e-30
69	560679	P	69	2086278	0	4.23e-30
69	844112	F	69	1733653	0	4.23e-30
69	1733653	F	69	2086278	0	4.23e-30
76	684999	F	76	1228741	-2	6.63e-30
76	812189	F	76	1010165	-2	6.63e-30
76	812189	F	76	2252331	-2	6.63e-30
76	1010165	F	76	2054355	-2	6.63e-30
76	1228741	F	76	1927165	-2	6.63e-30
76	2054355	F	76	2252331	-2	6.63e-30
79	18818	F	79	812185	-3	8.62e-30
79	18818	F	79	2054351	-3	8.62e-30
79	21363	P	79	561318	-3	8.62e-30
79	323226	P	79	661112	-3	8.62e-30
79	323226	P	79	1903278	-3	8.62e-30
79	812185	F	79	1845416	-3	8.62e-30
79	1845416	F	79	2054351	-3	8.62e-30
72	276604	P	72	842349	-1	1.43e-29
72	276604	P	72	2084515	-1	1.43e-29
72	539300	P	72	1035912	-1	1.43e-29
72	539300	P	72	2278078	-1	1.43e-29
72	791739	F	72	1812271	-1	1.43e-29
72	1812271	F	72	2033905	-1	1.43e-29
68	18783	F	68	464551	0	1.69e-29
68	70075	P	68	518549	0	1.69e-29
68	71911	F	68	1173103	0	1.69e-29
68	71911	F	68	1669550	0	1.69e-29
68	207768	P	68	252579	0	1.69e-29
68	219433	F	68	1736044	0	1.69e-29
68	252579	P	68	988905	0	1.69e-29
68	252579	P	68	2231071	0	1.69e-29
68	332997	P	68	464551	0	1.69e-29
68	352501	F	68	1086896	0	1.69e-29
68	352501	F	68	1583343	0	1.69e-29
68	410223	P	68	647933	0	1.69e-29
68	464551	F	68	619947	0	1.69e-29
68	464551	F	68	829289	0	1.69e-29
68	464551	P	68	916268	0	1.69e-29
68	464551	F	68	922951	0	1.69e-29
68	464551	P	68	1042633	0	1.69e-29
68	464551	F	68	1149933	0	1.69e-29
68	464551	F	68	1646380	0	1.69e-29
68	464551	F	68	1842430	0	1.69e-29
68	464551	P	68	1872677	0	1.69e-29
68	464551	F	68	1884078	0	1.69e-29
68	464551	F	68	2071455	0	1.69e-29
68	464551	P	68	2158434	0	1.69e-29
68	464551	F	68	2165117	0	1.69e-29
68	464551	P	68	2284799	0	1.69e-29
68	1733611	F	68	1736044	0	1.69e-29
75	173305	P	75	696888	-2	2.58e-29
75	173305	P	75	1939054	-2	2.58e-29
75	579091	P	75	676301	-2	2.58e-29
75	579091	P	75	1918467	-2	2.58e-29
75	696888	P	75	945238	-2	2.58e-29
75	696888	P	75	2187404	-2	2.58e-29
75	945238	P	75	1939054	-2	2.58e-29
75	1173107	F	75	1559599	-2	2.58e-29
75	1559599	F	75	1669554	-2	2.58e-29
75	1939054	P	75	2187404	-2	2.58e-29
78	323175	P	78	661164	-3	3.32e-29
78	323175	P	78	1903330	-3	3.32e-29
78	856224	P	78	1138089	-3	3.32e-29
78	856224	P	78	1634536	-3	3.32e-29
78	991528	P	78	1878499	-3	3.32e-29
78	1138089	P	78	2098390	-3	3.32e-29
78	1634536	P	78	2098390	-3	3.32e-29
78	1878499	P	78	2233694	-3	3.32e-29
71	80144	P	71	326371	-1	5.63e-29
71	1428249	F	71	1829084	-1	5.63e-29
67	26744	F	67	647933	0	6.77e-29
67	52803	F	67	56245	0	6.77e-29
67	135662	P	67	647933	0	6.77e-29
67	219434	F	67	1538897	0	6.77e-29
67	219434	P	67	1543455	0	6.77e-29
67	219434	F	67	1782866	0	6.77e-29
67	319926	P	67	1386040	0	6.77e-29
67	560722	P	67	1538897	0	6.77e-29
67	560722	F	67	1543455	0	6.77e-29
67	560722	P	67	1736045	0	6.77e-29
67	560722	P	67	1782866	0	6.77e-29
67	647933	P	67	708517	0	6.77e-29
67	647933	P	67	1950683	0	6.77e-29
67	677800	P	67	1374176	0	6.77e-29
67	812139	F	67	1538897	0	6.77e-29
67	812139	P	67	1543455	0	6.77e-29
67	812139	F	67	1736045	0	6.77e-29
67	812139	F	67	1782866	0	6.77e-29
67	1374176	P	67	1919966	0	6.77e-29
67	1538897	F	67	1733612	0	6.77e-29
67	1538897	F	67	2054305	0	6.77e-29
67	1543455	P	67	1733612	0	6.77e-29
67	1543455	P	67	2054305	0	6.77e-29
67	1733612	F	67	1782866	0	6.77e-29
67	1736045	F	67	2054305	0	6.77e-29
67	1782866	F	67	2054305	0	6.77e-29
74	873581	F	74	910318	-2	1e-28
74	873581	F	74	2152484	-2	1e-28
74	910318	F	74	2115747	-2	1e-28
74	1323676	P	74	1918363	-2	1e-28
74	2115747	F	74	2152484	-2	1e-28
70	420089	P	70	776396	-1	2.22e-28
70	420089	P	70	2018562	-1	2.22e-28
70	530474	F	70	886518	-1	2.22e-28
70	530474	F	70	2128684	-1	2.22e-28
70	564755	F	70	886518	-1	2.22e-28
70	564755	F	70	2128684	-1	2.22e-28
70	647933	P	70	1534707	-1	2.22e-28
70	815023	F	70	886518	-1	2.22e-28
70	815023	F	70	2128684	-1	2.22e-28
70	886518	F	70	2057189	-1	2.22e-28
70	927490	F	70	1192266	-1	2.22e-28
70	927490	F	70	1688713	-1	2.22e-28
70	1009515	F	70	1010124	-1	2.22e-28
70	1009515	F	70	2252290	-1	2.22e-28
70	1010124	F	70	2251681	-1	2.22e-28
70	1192266	F	70	2169656	-1	2.22e-28
70	1688713	F	70	2169656	-1	2.22e-28
70	2057189	F	70	2128684	-1	2.22e-28
70	2251681	F	70	2252290	-1	2.22e-28
66	140497	P	66	217646	0	2.71e-28
66	469529	P	66	647933	0	2.71e-28
66	522852	F	66	1538898	0	2.71e-28
66	522852	P	66	1543455	0	2.71e-28
66	522852	F	66	1736046	0	2.71e-28
66	522852	F	66	1782867	0	2.71e-28
66	560673	F	66	916231	0	2.71e-28
66	560673	F	66	2158397	0	2.71e-28
66	647933	P	66	1770941	0	2.71e-28
66	916231	P	66	1733662	0	2.71e-28
66	1460016	P	66	2117393	0	2.71e-28
66	1733662	P	66	2158397	0	2.71e-28
73	167975	F	73	1151210	-2	3.91e-28
73	167975	F	73	1647657	-2	3.91e-28
73	276313	F	73	572515	-2	3.91e-28
76	276310	P	76	1005251	-3	4.9e-28
76	276310	P	76	2247417	-3	4.9e-28
76	525042	P	76	1426782	-3	4.9e-28
76	525069	P	76	1426755	-3	4.9e-28
76	564627	F	76	1089987	-3	4.9e-28
76	564627	F	76	1586434	-3	4.9e-28
76	579044	P	76	676347	-3	4.9e-28
76	579044	P	76	1918513	-3	4.9e-28
76	1167088	P	76	1331989	-3	4.9e-28
76	1331989	P	76	1663535	-3	4.9e-28
69	4347	F	69	1197902	-1	8.76e-28
69	4347	F	69	1694349	-1	8.76e-28
69	135710	F	69	844121	-1	8.76e-28
69	135710	F	69	2086287	-1	8.76e-28
69	251242	F	69	1498665	-1	8.76e-28
69	433401	F	69	616242	-1	8.76e-28
69	522892	P	69	886518	-1	8.76e-28
69	522892	P	69	2128684	-1	8.76e-28
69	560679	F	69	886518	-1	8.76e-28
69	560679	F	69	2128684	-1	8.76e-28
69	886518	P	69	1733653	-1	8.76e-28
69	1733653	P	69	2128684	-1	8.76e-28
65	85819	F	65	502611	0	1.08e-27
65	209778	P	65	647933	0	1.08e-27
65	332961	F	65	560674	0	1.08e-27
65	332961	P	65	1733662	0	1.08e-27
65	420094	F	65	1847784	0	1.08e-27
65	464585	F	65	1009551	0	1.08e-27
65	464585	F	65	2251717	0	1.08e-27
65	560674	F	65	1042597	0	1.08e-27
65	560674	F	65	2284763	0	1.08e-27
65	601110	P	65	601607	0	1.08e-27
65	1009551	F	65	1534753	0	1.08e-27
65	1042597	P	65	1733662	0	1.08e-27
65	1534753	F	65	2251717	0	1.08e-27
65	1578192	P	65	1754716	0	1.08e-27
65	1733662	P	65	2284763	0	1.08e-27
72	6309	P	72	276314	-2	1.52e-27
72	20964	P	72	561724	-2	1.52e-27
72	522892	P	72	564752	-2	1.52e-27
72	530517	F	72	1543455	-2	1.52e-27
72	530517	P	72	1782861	-2	1.52e-27
72	815066	F	72	1543455	-2	1.52e-27
72	815066	P	72	1782861	-2	1.52e-27
72	1543455	F	72	2057232	-2	1.52e-27
72	1782861	P	72	2057232	-2	1.52e-27
75	21193	P	75	561492	-3	1.88e-27
75	771384	F	75	1749841	-3	1.88e-27
75	1173529	P	75	1527739	-3	1.88e-27
75	1527739	P	75	1669976	-3	1.88e-27
75	1749841	P	75	1852786	-3	1.88e-27
75	1749841	F	75	2013550	-3	1.88e-27
68	819845	P	68	1338309	-1	3.45e-27
68	1080847	F	68	1713719	-1	3.45e-27
68	1842418	P	68	2119798	-1	3.45e-27
64	69987	F	64	292221	0	4.33e-27
64	182839	F	64	511324	0	4.33e-27
64	195148	P	64	1441694	0	4.33e-27
64	209777	P	64	396649	0	4.33e-27
64	209777	F	64	1461102	0	4.33e-27
64	292221	F	64	1116433	0	4.33e-27
64	292221	F	64	1612880	0	4.33e-27
64	466053	P	64	1880218	0	4.33e-27
64	511324	F	64	954772	0	4.33e-27
64	511324	F	64	2196938	0	4.33e-27
64	647933	F	64	839542	0	4.33e-27
64	647933	F	64	2081708	0	4.33e-27
64	796741	F	64	910272	0	4.33e-27
64	796741	F	64	2152438	0	4.33e-27
64	910272	F	64	2038907	0	4.33e-27
64	967081	P	64	1441694	0	4.33e-27
64	1043176	P	64	1153245	0	4.33e-27
64	1043176	P	64	1649692	0	4.33e-27
64	1153245	P	64	2285342	0	4.33e-27
64	1221223	P	64	1880218	0	4.33e-27
64	1441694	P	64	2209247	0	4.33e-27
64	1543604	F	64	1774047	0	4.33e-27
64	1649692	P	64	2285342	0	4.33e-27
64	2038907	F	64	2152438	0	4.33e-27
71	276315	P	71	469581	-2	5.92e-27
71	276315	P	71	709199	-2	5.92e-27
71	276315	P	71	1010170	-2	5.92e-27
71	276315	F	71	1731382	-2	5.92e-27
71	276315	P	71	1951365	-2	5.92e-27
71	276315	P	71	2252336	-2	5.92e-27
71	1371685	P	71	1395388	-2	5.92e-27
74	151293	F	74	736794	-3	7.23e-27
74	151293	F	74	1978960	-3	7.23e-27
67	326434	F	67	1703573	-1	1.36e-26
63	6260	P	63	647933	0	1.73e-26
63	26746	F	63	396649	0	1.73e-26
63	26746	F	63	579190	0	1.73e-26
63	26746	P	63	1461103	0	1.73e-26
63	69988	P	63	1492318	0	1.73e-26
63	135664	P	63	396649	0	1.73e-26
63	135664	P	63	579190	0	1.73e-26
63	135664	F	63	1461103	0	1.73e-26
63	195149	F	63	309141	0	1.73e-26
63	209778	P	63	579190	0	1.73e-26
63	209822	F	63	1010163	0	1.73e-26
63	209822	F	63	2252329	0	1.73e-26
63	209824	F	63	219484	0	1.73e-26
63	309141	F	63	967082	0	1.73e-26
63	309141	P	63	1441694	0	1.73e-26
63	309141	F	63	2209248	0	1.73e-26
63	326434	F	63	1207126	0	1.73e-26
63	332963	P	63	522901	0	1.73e-26
63	396649	P	63	410226	0	1.73e-26
63	396649	P	63	469530	0	1.73e-26
63	396649	F	63	647935	0	1.73e-26
63	396649	P	63	708519	0	1.73e-26
63	396649	P	63	1770942	0	1.73e-26
63	396649	P	63	1950685	0	1.73e-26
63	410226	P	63	579190	0	1.73e-26
63	410226	F	63	1461103	0	1.73e-26
63	469530	P	63	579190	0	1.73e-26
63	469530	F	63	1461103	0	1.73e-26
63	497783	F	63	1207126	0	1.73e-26
63	522901	P	63	916234	0	1.73e-26
63	522901	P	63	1042599	0	1.73e-26
63	522901	P	63	2158400	0	1.73e-26
63	522901	P	63	2284765	0	1.73e-26
63	572574	F	63	647933	0	1.73e-26
63	579190	F	63	647935	0	1.73e-26
63	579190	P	63	708519	0	1.73e-26
63	579190	P	63	1770942	0	1.73e-26
63	579190	P	63	1950685	0	1.73e-26
63	647933	P	63	1005202	0	1.73e-26
63	647933	F	63	1323581	0	1.73e-26
63	647933	P	63	1845376	0	1.73e-26
63	647933	P	63	2247368	0	1.73e-26
63	647935	P	63	1461103	0	1.73e-26
63	684328	P	63	1556764	0	1.73e-26
63	690780	P	63	819781	0	1.73e-26
63	690780	P	63	2061947	0	1.73e-26
63	708519	F	63	1461103	0	1.73e-26
63	1116434	P	63	1492318	0	1.73e-26
63	1461103	F	63	1770942	0	1.73e-26
63	1461103	F	63	1950685	0	1.73e-26
63	1492318	P	63	1612881	0	1.73e-26
63	1556764	P	63	1926494	0	1.73e-26
63	1932946	P	63	2061947	0	1.73e-26
70	18827	P	70	276316	-2	2.3e-26
70	173382	P	70	696816	-2	2.3e-26
70	173382	P	70	1938982	-2	2.3e-26
70	276316	P	70	1845425	-2	2.3e-26
70	410780	F	70	992521	-2	2.3e-26
70	410780	F	70	2234687	-2	2.3e-26
70	522892	P	70	530473	-2	2.3e-26
70	522892	P	70	815022	-2	2.3e-26
70	522892	P	70	2057188	-2	2.3e-26
70	530474	P	70	844111	-2	2.3e-26
70	530474	P	70	2086277	-2	2.3e-26
70	564755	P	70	844111	-2	2.3e-26
70	564755	P	70	2086277	-2	2.3e-26
70	696816	P	70	945315	-2	2.3e-26
70	696816	P	70	2187481	-2	2.3e-26
70	815023	P	70	844111	-2	2.3e-26
70	815023	P	70	2086277	-2	2.3e-26
70	844111	P	70	2057189	-2	2.3e-26
70	945315	P	70	1938982	-2	2.3e-26
70	1318216	P	70	1353312	-2	2.3e-26
70	1733653	P	70	2057188	-2	2.3e-26
70	1938982	P	70	2187481	-2	2.3e-26
70	2057189	P	70	2086277	-2	2.3e-26
73	928397	F	73	1147894	-3	2.78e-26
73	928397	F	73	1644341	-3	2.78e-26
73	1147894	F	73	2170563	-3	2.78e-26
73	1644341	F	73	2170563	-3	2.78e-26
66	322831	P	66	661252	-1	5.36e-26
66	322831	P	66	1903418	-1	5.36e-26
66	396649	F	66	1323583	-1	5.36e-26
66	564747	F	66	916229	-1	5.36e-26
66	564747	F	66	2158395	-1	5.36e-26
66	672196	F	66	1713335	-1	5.36e-26
66	874219	F	66	1102137	-1	5.36e-26
66	874219	F	66	1598584	-1	5.36e-26
66	922941	F	66	1122167	-1	5.36e-26
66	922941	F	66	1618614	-1	5.36e-26
66	1102137	F	66	2116385	-1	5.36e-26
66	1122167	F	66	2165107	-1	5.36e-26
66	1323583	P	66	1461100	-1	5.36e-26
66	1598584	F	66	2116385	-1	5.36e-26
66	1618614	F	66	2165107	-1	5.36e-26
66	1713335	F	66	1914362	-1	5.36e-26
62	26701	P	62	522901	0	6.94e-26
62	26701	F	62	560677	0	6.94e-26
62	26701	P	62	1733662	0	6.94e-26
62	44741	P	62	1703573	0	6.94e-26
62	47970	F	62	289148	0	6.94e-26
62	136563	P	62	326371	0	6.94e-26
62	161798	P	62	214615	0	6.94e-26
62	195149	F	62	1283893	0	6.94e-26
62	227858	P	62	270855	0	6.94e-26
62	252835	F	62	626562	0	6.94e-26
62	309141	F	62	1283893	0	6.94e-26
62	369453	F	62	1325779	0	6.94e-26
62	382421	F	62	889279	0	6.94e-26
62	382421	F	62	2131445	0	6.94e-26
62	396649	F	62	839544	0	6.94e-26
62	396649	F	62	2081710	0	6.94e-26
62	497783	F	62	1703573	0	6.94e-26
62	533339	F	62	892469	0	6.94e-26
62	533339	F	62	2134635	0	6.94e-26
62	539282	P	62	1703573	0	6.94e-26
62	579190	F	62	839544	0	6.94e-26
62	579190	F	62	2081710	0	6.94e-26
62	590278	F	62	658344	0	6.94e-26
62	590278	F	62	1900510	0	6.94e-26
62	619943	P	62	647933	0	6.94e-26
62	619986	F	62	1318226	0	6.94e-26
62	647933	P	62	922947	0	6.94e-26
62	647933	F	62	1872687	0	6.94e-26
62	647933	P	62	1884074	0	6.94e-26
62	647933	P	62	2165113	0	6.94e-26
62	708565	F	62	1318226	0	6.94e-26
62	839544	P	62	1461104	0	6.94e-26
62	874186	P	62	1012343	0	6.94e-26
62	874186	P	62	2254509	0	6.94e-26
62	889279	P	62	1475349	0	6.94e-26
62	967082	F	62	1283893	0	6.94e-26
62	1012343	P	62	2116352	0	6.94e-26
62	1283893	P	62	1441695	0	6.94e-26
62	1283893	F	62	2209248	0	6.94e-26
62	1318226	P	62	1323538	0	6.94e-26
62	1318226	F	62	1950731	0	6.94e-26
62	1325779	P	62	1488330	0	6.94e-26
62	1461104	P	62	2081710	0	6.94e-26
62	1475349	P	62	2131445	0	6.94e-26
62	2116352	P	62	2254509	0	6.94e-26
69	174330	F	69	1213477	-2	8.94e-26
69	394528	P	69	1353313	-2	8.94e-26
69	856311	P	69	1138017	-2	8.94e-26
69	856311	P	69	1634464	-2	8.94e-26
69	946263	F	69	1213477	-2	8.94e-26
69	1106983	F	69	1387599	-2	8.94e-26
69	1138017	P	69	2098477	-2	8.94e-26
69	1213477	F	69	2188429	-2	8.94e-26
69	1387599	F	69	1603430	-2	8.94e-26
69	1634464	P	69	2098477	-2	8.94e-26
72	275105	F	72	1086891	-3	1.07e-25
72	275105	F	72	1583338	-3	1.07e-25
72	488792	F	72	778165	-3	1.07e-25
72	488792	F	72	2020331	-3	1.07e-25
72	1173611	F	72	1765051	-3	1.07e-25
72	1176654	P	72	1494259	-3	1.07e-25
72	1494259	P	72	1673101	-3	1.07e-25
72	1670058	F	72	1765051	-3	1.07e-25
65	26698	P	65	844121	-1	2.11e-25
65	26698	P	65	2086287	-1	2.11e-25
65	396649	P	65	464542	-1	2.11e-25
65	464542	F	65	1461101	-1	2.11e-25
65	464544	P	65	647933	-1	2.11e-25
65	695783	P	65	1213608	-1	2.11e-25
65	1213608	P	65	1937949	-1	2.11e-25
61	6260	P	61	396649	0	2.77e-25
61	6260	P	61	579190	0	2.77e-25
61	6260	F	61	1461105	0	2.77e-25
61	6304	F	61	219484	0	2.77e-25
61	18780	P	61	647933	0	2.77e-25
61	18822	F	61	219484	0	2.77e-25
61	38102	F	61	1879724	0	2.77e-25
61	44773	F	61	1280480	0	2.77e-25
61	207768	P	61	397836	0	2.77e-25
61	207768	F	61	690627	0	2.77e-25
61	207768	F	61	1459917	0	2.77e-25
61	207768	F	61	1932793	0	2.77e-25
61	209824	F	61	709194	0	2.77e-25
61	209824	P	61	1731397	0	2.77e-25
61	209824	F	61	1951360	0	2.77e-25
61	219484	F	61	469576	0	2.77e-25
61	219484	P	61	572532	0	2.77e-25
61	219484	F	61	1005246	0	2.77e-25
61	219484	F	61	1010165	0	2.77e-25
61	219484	F	61	1845420	0	2.77e-25
61	219484	F	61	2247412	0	2.77e-25
61	219484	F	61	2252331	0	2.77e-25
[truncated: 2,461 more rows]

## Sheet: Table S5
Table S5. RNA editing events predicted in Selenicereus monacanthus mitochondrial genome
Region	Position	Amino position	Codon change	Amino change	Reference	Coverage-q30	MeanQ	BaseCount[A,C,G,T]	AllSubs	Frequency
atp1	1064	355	UCG→UUG	Ser→Leu	C	35992	37.04	[1, 639, 0, 35352]	CT CA	0.98
atp1	1178	393	CCA→CUA	Pro→Leu	C	62880	37.15	[30, 723, 2, 62125]	CT CA CG	0.99
atp1	1292	431	CCG→CUG	Pro→Leu	C	64037	37.19	[13, 591, 5, 63428]	CT CA CG	0.99
atp1	1415	472	CCU→CUU	Pro→Leu	C	39682	37.11	[0, 841, 1, 38840]	CT CG	0.98
atp4	74	25	UCA→UUA	Ser→Leu	C	12966	37.25	[0, 390, 0, 12576]	CT	0.97
atp4	103	35	CGU→UGU	Arg→Cys	C	12368	37.18	[1, 241, 1, 12125]	CT CA CG	0.98
atp4	123	41	AUC→AUU	Ile→Ile	C	12194	37.13	[0, 4939, 0, 7255]	CT	0.59
atp4	200	67	UCG→UUG	Ser→Leu	C	14441	36.83	[0, 241, 2, 14198]	CT CG	0.98
atp4	212	71	CCC→CUC	Pro→Leu	C	13914	36.81	[7, 603, 1, 13303]	CT CA CG	0.96
atp4	233	78	CCU→CUU	Pro→Leu	C	13202	37.04	[0, 320, 0, 12882]	CT	0.98
atp4	236	79	CCG→CUG	Pro→Leu	C	13913	37.25	[0, 468, 0, 13445]	CT	0.97
atp4	380	127	UCA→UUA	Ser→Leu	C	18501	37.07	[2, 298, 1, 18200]	CT CA CG	0.98
atp4	392	131	CCA→CUA	Pro→Leu	C	18587	37.39	[1, 441, 0, 18145]	CT CA	0.98
atp4	401	134	ACU→AUU	Thr→Ile	C	16429	36.7	[20, 2264, 23, 14122]	CT CG CA	0.86
atp6	37	13	CCA→UCA	Pro→Ser	C	12221	36.97	[0, 1253, 0, 10968]	CT	0.9
atp6	116	39	UCA→UUA	Ser→Leu	C	10954	37.08	[0, 184, 0, 10770]	CT	0.98
atp6	201	67	UCC→UCU	Ser→Ser	C	10579	36.44	[4, 6939, 1, 3635]	CT CA CG	0.34
atp6	262	88	CGU→UGU	Arg→Cys	C	10699	37.04	[0, 186, 0, 10513]	CT	0.98
atp6	460	154	CCU→UCU	Pro→Ser	C	10411	36.86	[0, 203, 3, 10205]	CT CG	0.98
atp6	463	155	CAU→UAU	His→Tyr	C	10657	37.24	[0, 360, 0, 10297]	CT	0.97
atp6	485	162	UCA→UUA	Ser→Leu	C	9198	37.13	[0, 124, 0, 9074]	CT	0.99
atp6	527	176	UCA→UUA	Ser→Leu	C	8084	37.36	[0, 121, 0, 7963]	CT	0.99
atp6	664	222	CAU→UAU	His→Tyr	C	1610	36.93	[1, 95, 2, 1512]	CT CG CA	0.94
atp6	707	236	ACA→AUA	Thr→Ile	C	623	36.98	[0, 72, 0, 551]	CT	0.88
atp6	718	240	CAA→UAA	Gln→End	C	572	37.24	[2, 65, 0, 505]	CT CA	0.89
atp8	47	16	UCA→UUA	Ser→Leu	C	9933	37.15	[0, 1002, 2, 8929]	CT CG	0.9
atp8	303	101	AUC→AUU	Ile→Ile	C	8312	36.27	[0, 7344, 2, 966]	CT CG	0.12
atp9-copy3	20	7	UCA→UUA	Ser→Leu	C	149825	36.57	[10, 991, 5, 148819]	CT CA CG	0.99
atp9-copy3	50	17	UCA→UUA	Ser→Leu	C	191352	36.73	[2, 2597, 3, 188750]	CT CG CA	0.99
atp9-copy3	81	27	GUC→GUU	Val→Val	C	178379	35.94	[25, 1290, 96, 176968]	CT CG CA	0.99
atp9-copy3	92	31	UCG→UUG	Ser→Leu	C	236986	37.21	[2, 3476, 1, 233507]	CT CA CG	0.99
atp9-copy3	96	32	AUC→AUU	Ile→Ile	C	230392	36.77	[9, 5775, 17, 224591]	CT CG CA	0.97
atp9-copy3	212	71	UCA→UUA	Ser→Leu	C	210541	37.5	[3, 1887, 1, 208650]	CT CA CG	0.99
atp9-copy3	223	75	CGA→UGA	Arg→End	C	196976	37.42	[27, 2676, 28, 194245]	CT CG CA	0.99
ccmB-copy1	28	10	CAU→UAU	His→Tyr	C	223	36.78	[0, 197, 0, 26]	CT	0.12
ccmB-copy1	80	27	UCG→UUG	Ser→Leu	C	230	36.75	[0, 200, 0, 30]	CT	0.13
ccmB-copy1	128	43	UCA→UUA	Ser→Leu	C	192	37.03	[0, 157, 0, 35]	CT	0.18
ccmB-copy1	148	50	CUG→UUG	Leu→Leu	C	192	36.55	[0, 168, 0, 24]	CT	0.12
ccmB-copy1	154	52	CGG→UGG	Arg→Trp	C	200	36.74	[0, 169, 1, 30]	CT CG	0.15
ccmB-copy1	164	55	CCG→CUG	Pro→Leu	C	172	36.72	[0, 145, 0, 27]	CT	0.16
ccmB-copy1	179	60	CCU→CUU	Pro→Leu	C	165	36.57	[0, 145, 0, 20]	CT	0.12
ccmB-copy1	181	61	CCC→UCC	Pro→Ser	C	149	36.58	[0, 129, 0, 20]	CT	0.13
ccmB-copy1	286	96	CGG→UGG	Arg→Trp	C	177	36.91	[0, 128, 0, 49]	CT	0.28
ccmB-copy1	424	142	CGU→UGU	Arg→Cys	C	232	36.92	[0, 164, 0, 68]	CT	0.29
ccmB-copy1	428	143	UCG→UUG	Ser→Leu	C	241	36.88	[0, 190, 0, 51]	CT	0.21
ccmB-copy1	467	156	UCG→UUG	Ser→Leu	C	213	36.57	[0, 149, 0, 64]	CT	0.3
ccmB-copy1	475	159	CCA→UUA	Pro→Leu	C	193	36.34	[0, 142, 0, 51]	CT	0.26
ccmB-copy1	476	159	CCA→UUA	Pro→Leu	C	205	36.57	[0, 176, 0, 29]	CT	0.14
ccmB-copy1	485	162	UCG→UUG	Ser→Leu	C	211	36.81	[0, 168, 0, 43]	CT	0.2
ccmB-copy1	514	172	CGU→UGU	Arg→Cys	C	172	37	[1, 101, 0, 70]	CT CA	0.41
ccmB-copy1	551	184	UCA→UUA	Ser→Leu	C	168	37.08	[0, 96, 0, 72]	CT	0.43
ccmB-copy1	554	185	UCG→UUG	Ser→Leu	C	166	36.96	[0, 92, 0, 74]	CT	0.45
ccmB-copy1	569	190	UCU→UUU	Ser→Phe	C	176	36.74	[0, 111, 1, 64]	CT CG	0.37
ccmB-copy1	572	191	CCG→CUG	Pro→Leu	C	169	36.67	[0, 123, 0, 46]	CT	0.27
ccmB-copy1	596	199	UCG→UUG	Ser→Leu	C	170	37	[0, 92, 0, 78]	CT	0.46
ccmB-copy2	28	10	CAU→UAU	His→Tyr	C	687	37.11	[0, 230, 0, 457]	CT	0.67
ccmB-copy2	39	13	AUC→AUU	Ile→Ile	C	717	36.34	[0, 540, 0, 177]	CT	0.25
ccmB-copy2	70	24	CCA→UUA	Pro→Leu	C	570	36.3	[0, 508, 1, 61]	CT CG	0.11
ccmB-copy2	71	24	CCA→UUA	Pro→Leu	C	617	37.08	[0, 212, 0, 405]	CT	0.66
ccmB-copy2	80	27	UCG→UUG	Ser→Leu	C	581	37	[0, 205, 0, 376]	CT	0.65
ccmB-copy2	128	43	UCA→UUA	Ser→Leu	C	527	36.96	[0, 108, 0, 419]	CT	0.8
ccmB-copy2	148	50	CCG→UUG	Pro→Leu	C	510	36.21	[0, 102, 0, 408]	CT	0.8
ccmB-copy2	149	50	CCG→UUG	Pro→Leu	C	537	36.81	[0, 144, 0, 393]	CT	0.73
ccmB-copy2	154	52	CGG→UGG	Arg→Trp	C	565	36.73	[0, 131, 0, 434]	CT	0.77
ccmB-copy2	160	54	CCC→UCC	Pro→Ser	C	564	36.4	[1, 147, 0, 416]	CT CA	0.74
ccmB-copy2	164	55	CCG→CUG	Pro→Leu	C	590	36.73	[0, 180, 0, 410]	CT	0.69
ccmB-copy2	172	58	CCU→UCU	Pro→Ser	C	594	36.4	[0, 168, 0, 426]	CT	0.72
ccmB-copy2	179	60	CCU→CUU	Pro→Leu	C	666	36.61	[0, 258, 0, 408]	CT	0.61
ccmB-copy2	181	61	CCC→UCC	Pro→Ser	C	652	36.44	[0, 252, 0, 400]	CT	0.61
ccmB-copy2	222	74	CUC→CUU	Leu→Leu	C	686	36.43	[0, 618, 0, 68]	CT	0.1
ccmB-copy2	286	96	CGG→UGG	Arg→Trp	C	871	36.92	[0, 178, 0, 693]	CT	0.8
ccmB-copy2	304	102	CGU→UGU	Arg→Cys	C	884	36.79	[0, 200, 1, 683]	CT CG	0.77
ccmB-copy2	367	123	CGG→UGG	Arg→Trp	C	1083	37.05	[0, 349, 0, 734]	CT	0.68
ccmB-copy2	392	131	CCG→CUG	Pro→Leu	C	1060	36.96	[0, 307, 0, 753]	CT	0.71
ccmB-copy2	424	142	CGU→UGU	Arg→Cys	C	958	37.18	[0, 224, 0, 734]	CT	0.77
ccmB-copy2	467	156	UCG→UUG	Ser→Leu	C	785	36.84	[0, 140, 0, 645]	CT	0.82
ccmB-copy2	485	162	UCA→UUA	Ser→Leu	C	734	36.95	[0, 186, 0, 548]	CT	0.75
ccmB-copy2	494	165	UCA→UUA	Ser→Leu	C	733	37.1	[0, 272, 0, 461]	CT	0.63
ccmB-copy2	503	168	UCA→UUA	Ser→Leu	C	491	36.76	[4, 279, 0, 208]	CT CA	0.43
ccmB-copy2	512	171	UCU→UUU	Ser→Phe	C	427	36.68	[0, 208, 0, 219]	CT	0.51
ccmB-copy2	514	172	CGU→UGU	Arg→Cys	C	442	36.96	[0, 204, 0, 238]	CT	0.54
ccmB-copy2	551	184	UCA→UUA	Ser→Leu	C	423	37.13	[0, 159, 0, 264]	CT	0.62
ccmB-copy2	554	185	UCG→UUG	Ser→Leu	C	419	37.06	[0, 135, 0, 284]	CT	0.68
ccmB-copy2	569	190	UCU→UUU	Ser→Phe	C	359	36.75	[0, 157, 0, 202]	CT	0.56
ccmB-copy2	572	191	UCG→UUG	Ser→Leu	C	368	36.97	[0, 161, 0, 207]	CT	0.56
ccmB-copy2	576	192	UUC→UUU	Phe→Phe	C	354	36.42	[0, 280, 0, 74]	CT	0.21
ccmB-copy2	596	199	UCG→UUG	Ser→Leu	C	322	37.1	[0, 119, 0, 203]	CT	0.63
ccmC	5	2	UCC→UUC	Ser→Phe	C	2298	36.32	[0, 2023, 0, 275]	CT	0.12
ccmC	84	28	UUC→UUU	Phe→Phe	C	2705	36.59	[0, 1869, 1, 835]	CT CG	0.31
ccmC	103	35	CAU→UAU	His→Tyr	C	2946	36.98	[0, 431, 0, 2515]	CT	0.85
ccmC	133	45	CUU→UUU	Leu→Phe	C	3395	36.52	[0, 358, 0, 3037]	CT	0.89
ccmC	184	62	CGG→UGG	Arg→Trp	C	3954	36.79	[1, 424, 0, 3529]	CT CA	0.89
ccmC	281	94	ACA→AUA	Thr→Ile	C	3667	36.91	[0, 451, 0, 3216]	CT	0.88
ccmC	331	111	CGG→UGG	Arg→Trp	C	3743	36.6	[1, 302, 0, 3440]	CT CA	0.92
ccmC	395	132	UCG→UUG	Ser→Leu	C	4901	37.07	[0, 414, 2, 4485]	CT CG	0.92
ccmC	399	133	UUC→UUU	Phe→Phe	C	4849	36.89	[0, 156, 1, 4692]	CT CG	0.97
ccmC	400	134	CUU→UUU	Leu→Phe	C	4809	36.84	[0, 454, 0, 4355]	CT	0.91
ccmC	418	140	CUG→UUG	Leu→Leu	C	4668	36.56	[2, 250, 1, 4415]	CT CA CG	0.95
ccmC	436	146	CCU→UCU	Pro→Ser	C	5107	36.78	[0, 404, 1, 4702]	CT CG	0.92
ccmC	446	149	CCG→CUG	Pro→Leu	C	4952	37.07	[2, 501, 6, 4443]	CT CG CA	0.9
ccmC	451	151	CCU→UCU	Pro→Ser	C	4733	36.73	[2, 737, 0, 3994]	CT CA	0.84
ccmC	458	153	UCA→UUA	Ser→Leu	C	5093	37.29	[0, 572, 0, 4521]	CT	0.89
ccmC	463	155	CGU→UGU	Arg→Cys	C	5043	37.28	[0, 863, 0, 4180]	CT	0.83
ccmC	467	156	GCU→GUU	Ala→Val	C	4607	36.61	[1, 864, 3, 3739]	CT CG CA	0.81
ccmC	473	158	CCG→CUG	Pro→Leu	C	4989	37.04	[0, 897, 3, 4089]	CT CG	0.82
ccmC	497	166	UCU→UUU	Ser→Phe	C	4470	36.74	[0, 419, 0, 4051]	CT	0.91
ccmC	499	167	CCA→UCA	Pro→Ser	C	4567	36.88	[0, 458, 0, 4109]	CT	0.9
ccmC	521	174	UCG→UUG	Ser→Leu	C	4400	37.25	[0, 344, 1, 4055]	CT CG	0.92
ccmC	548	183	UCU→UUU	Ser→Phe	C	3493	36.78	[0, 825, 0, 2668]	CT	0.76
ccmC	568	190	CCU→UCU	Pro→Ser	C	3559	36.95	[0, 284, 0, 3275]	CT	0.92
ccmC	575	192	CCC→CUC	Pro→Leu	C	3323	36.82	[2, 286, 4, 3031]	CT CG CA	0.91
ccmC	614	205	UCA→UUA	Ser→Leu	C	2667	37.59	[0, 135, 0, 2532]	CT	0.95
ccmC	618	206	ACC→ACU	Thr→Thr	C	2429	36.97	[1, 699, 2, 1727]	CT CG CA	0.71
ccmC	619	207	CGU→UGU	Arg→Cys	C	2516	37.42	[1, 251, 0, 2264]	CT CA	0.9
ccmC	624	208	AUC→AUU	Ile→Ile	C	2218	36.66	[0, 1948, 0, 270]	CT	0.12
ccmC	650	217	CCU→CUU	Pro→Leu	C	1647	37.15	[1, 265, 0, 1381]	CT CA	0.84
ccmC	656	219	CCA→CUA	Pro→Leu	C	1653	37.45	[0, 194, 0, 1459]	CT	0.88
ccmC	673	225	CCU→UCU	Pro→Ser	C	1339	36.69	[1, 324, 0, 1014]	CT CA	0.76
ccmFC	38	13	UCC→UUC	Ser→Phe	C	1444	36.87	[1, 188, 0, 1255]	CT CA	0.87
ccmFC	50	17	CCU→CUU	Pro→Leu	C	1484	36.53	[1, 436, 0, 1047]	CT CA	0.71
ccmFC	103	35	CCC→UCC	Pro→Ser	C	1607	36.6	[0, 300, 0, 1307]	CT	0.81
ccmFC	122	41	UCC→UUU	Ser→Phe	C	1789	36.86	[0, 204, 0, 1585]	CT	0.89
ccmFC	123	41	UCC→UUU	Ser→Phe	C	1762	36.83	[0, 1300, 0, 462]	CT	0.26
ccmFC	151	51	CCU→UCU	Pro→Ser	C	1668	36.94	[0, 202, 0, 1466]	CT	0.88
ccmFC	155	52	UCA→UUA	Ser→Leu	C	1848	37.24	[0, 254, 0, 1594]	CT	0.86
ccmFC	391	131	CGU→UGU	Arg→Cys	C	1107	37.07	[0, 256, 0, 851]	CT	0.77
ccmFC	406	136	CGU→UGU	Arg→Cys	C	1138	37.26	[0, 317, 0, 821]	CT	0.72
ccmFC	1133	378	CCA→CUA	Pro→Leu	C	1151	37.16	[0, 251, 0, 900]	CT	0.78
ccmFC	1154	385	UCG→UUG	Ser→Leu	C	962	37.14	[0, 258, 0, 704]	CT	0.73
ccmFC	1228	410	CGG→UGG	Arg→Trp	C	709	37.35	[0, 90, 0, 619]	CT	0.87
ccmFC	1262	421	UCG→UUG	Ser→Leu	C	436	36.8	[0, 149, 0, 287]	CT	0.66
ccmFC	1309	437	CGA→UGA	Arg→End	C	260	37.32	[0, 34, 0, 226]	CT	0.87
ccmFN	38	13	CCG→CUG	Pro→Leu	C	550	37.07	[0, 125, 0, 425]	CT	0.77
ccmFN	98	33	CCC→CUC	Pro→Leu	C	760	36.43	[0, 75, 0, 685]	CT	0.9
ccmFN	126	42	UUC→UUU	Phe→Phe	C	743	36.52	[0, 450, 0, 293]	CT	0.39
ccmFN	151	51	CCU→UCU	Pro→Ser	C	749	36.8	[0, 159, 0, 590]	CT	0.79
ccmFN	256	86	CGG→UGG	Arg→Trp	C	1446	36.71	[0, 53, 0, 1393]	CT	0.96
ccmFN	388	130	CGC→UGC	Arg→Cys	C	2703	36.94	[0, 2181, 0, 522]	CT	0.19
ccmFN	453	151	UUC→UUU	Phe→Phe	C	2047	37.01	[0, 1412, 0, 635]	CT	0.31
ccmFN	707	236	CCU→CUU	Pro→Leu	C	2481	36.95	[1, 205, 0, 2275]	CT CA	0.92
ccmFN	716	239	UCA→UUA	Ser→Leu	C	2506	36.99	[0, 394, 0, 2112]	CT	0.84
ccmFN	754	252	CGU→UGU	Arg→Cys	C	2809	37.04	[0, 121, 0, 2688]	CT	0.96
ccmFN	776	259	UCA→UUA	Ser→Leu	C	3130	37.06	[0, 170, 1, 2959]	CT CG	0.95
ccmFN	788	263	CCA→CUA	Pro→Leu	C	3255	37.1	[0, 122, 0, 3133]	CT	0.96
ccmFN	803	268	UCA→UUA	Ser→Leu	C	3376	37.07	[0, 112, 1, 3263]	CT CG	0.97
ccmFN	1270	424	CGG→UGG	Arg→Trp	C	1409	36.93	[0, 114, 2, 1293]	CT CG	0.92
ccmFN	1298	433	CCA→CUA	Pro→Leu	C	1412	36.85	[0, 72, 1, 1339]	CT CG	0.95
ccmFN	1315	439	CAU→UAU	His→Tyr	C	1307	36.55	[4, 108, 0, 1195]	CT CA	0.92
ccmFN	1330	444	CGG→UGG	Arg→Trp	C	1414	36.57	[2, 52, 0, 1360]	CT CA	0.96
ccmFN	1348	450	CGG→UGG	Arg→Trp	C	1943	36.37	[0, 73, 0, 1870]	CT	0.96
ccmFN	1381	461	CGG→UGG	Arg→Trp	C	2295	36.69	[0, 65, 0, 2230]	CT	0.97
ccmFN	1399	467	CGU→UGU	Arg→Cys	C	2713	36.74	[0, 72, 0, 2641]	CT	0.97
ccmFN	1444	482	CUU→UUU	Leu→Phe	C	3135	36.26	[0, 46, 1, 3088]	CT CG	0.99
ccmFN	1513	505	CCC→UCC	Pro→Ser	C	3072	36.47	[0, 43, 0, 3029]	CT	0.99
cob	42	14	CCC→CCU	Pro→Pro	C	5512	36.71	[6, 2093, 2, 3411]	CT CA CG	0.62
cob	286	96	CUC→UUC	Leu→Phe	C	10819	36.72	[0, 270, 0, 10549]	CT	0.98
cob	298	100	CAC→UAC	His→Tyr	C	12135	36.8	[0, 468, 0, 11667]	CT	0.96
cob	319	107	CUA→UUA	Leu→Leu	C	11467	36.18	[4, 10013, 4, 1446]	CT CA CG	0.13
cob	325	109	CAU→UAU	His→Tyr	C	12981	37.09	[0, 365, 0, 12616]	CT	0.97
cob	358	120	CGG→UGG	Arg→Trp	C	11856	36.98	[0, 387, 0, 11469]	CT	0.97
cob	568	190	CAU→UAU	His→Tyr	C	11700	36.91	[0, 480, 2, 11218]	CT CG	0.96
cob	808	270	CCC→UCC	Pro→Ser	C	8464	36.06	[5, 369, 6, 8084]	CT CG CA	0.96
cob	908	303	CCA→CUA	Pro→Leu	C	11650	36.62	[1, 308, 4, 11337]	CT CG CA	0.97
cob	982	328	CAC→UAC	His→Tyr	C	13281	36.61	[0, 1449, 0, 11832]	CT	0.89
cob	1081	361	CCU→UCU	Pro→Ser	C	15586	36.87	[0, 336, 0, 15250]	CT	0.98
cob	1160	387	ACG→AUG	Thr→Met	C	12612	36.99	[1, 3095, 4, 9512]	CT CG CA	0.75
cox1	1050	350	UUC→UUU	Phe→Phe	C	7154	36.37	[3, 6434, 1, 716]	CT CA CG	0.1
cox1	1284	428	UUC→UUU	Phe→Phe	C	11834	36.44	[0, 10055, 3, 1776]	CT CG	0.15
cox1	1285	429	CCC→UCC	Pro→Ser	C	11541	36.38	[1, 9780, 4, 1756]	CT CG CA	0.15
cox2	138	46	CUC→CUU	Leu→Leu	C	24447	36.69	[1, 21375, 4, 3067]	CT CG CA	0.13
cox2	161	54	UCA→UUA	Ser→Leu	C	24944	37.03	[1, 1005, 0, 23938]	CT CA	0.96
cox2	253	85	CGG→UGG	Arg→Trp	C	34102	37.14	[3, 1041, 1, 33057]	CT CA CG	0.97
cox2	379	127	CGG→UGG	Arg→Trp	C	26215	37.02	[3, 1143, 0, 25069]	CT CA	0.96
cox2	443	148	ACG→AUG	Thr→Met	C	25278	37.26	[1, 316, 0, 24961]	CT CA	0.99
cox2	461	154	CCA→CUA	Pro→Leu	C	25917	37.19	[2, 396, 2, 25517]	CT CG CA	0.98
cox2	476	159	UCA→UUA	Ser→Leu	C	23817	37.04	[2, 512, 0, 23303]	CT CA	0.98
cox2	581	194	UCA→UUA	Ser→Leu	C	16677	37.12	[0, 303, 0, 16374]	CT	0.98
cox2	742	248	CGG→UGG	Arg→Trp	C	13520	37.19	[0, 195, 0, 13325]	CT	0.99
cox3	314	105	UCU→UUU	Ser→Phe	C	8205	36.49	[0, 319, 0, 7886]	CT	0.96
cox3	388	130	CGG→UGG	Arg→Trp	C	10395	36.46	[2, 301, 0, 10092]	CT CA	0.97
matR	26	9	CCC→CUC	Pro→Leu	C	8907	36.42	[2, 1763, 0, 7142]	CT CA	0.8
matR	32	11	UCC→UUC	Ser→Phe	C	9889	36.51	[0, 1724, 0, 8165]	CT	0.83
matR	43	15	CCC→UCC	Pro→Ser	C	10380	36.37	[0, 5091, 2, 5287]	CT CG	0.51
matR	413	138	UCG→UUG	Ser→Leu	C	4120	37.02	[0, 379, 0, 3741]	CT	0.91
matR	522	174	GCC→GCU	Ala→Ala	C	5267	36.71	[1, 4756, 2, 508]	CT CG CA	0.1
matR	1730	577	UCC→UUC	Ser→Phe	C	4132	36.29	[0, 533, 0, 3599]	CT	0.87
matR	1751	584	CCU→CUU	Pro→Leu	C	4723	36.85	[0, 1663, 0, 3060]	CT	0.65
matR	1771	591	CGC→UGC	Arg→Cys	C	4467	36.94	[0, 548, 0, 3919]	CT	0.88
matR	1785	595	GAC→GAU	Asp→Asp	C	4381	36.67	[1, 2519, 0, 1861]	CT CA	0.42
matR	1877	626	CCA→CUA	Pro→Leu	C	3595	37.3	[1, 586, 0, 3008]	CT CA	0.84
matR	1895	632	UCA→UUA	Ser→Leu	C	3083	37.17	[1, 373, 0, 2709]	CT CA	0.88
mttB	21	7	UUC→UUU	Phe→Phe	C	2166	37.03	[0, 1917, 2, 247]	CT CG	0.11
mttB	25	9	CUG→UUG	Leu→Leu	C	1903	36.61	[0, 1577, 1, 325]	CT CG	0.17
mttB	64	22	CGG→UGG	Arg→Trp	C	1454	36.96	[0, 444, 1, 1009]	CT CG	0.69
mttB	75	25	AUC→AUU	Ile→Ile	C	1435	36.68	[0, 1082, 0, 353]	CT	0.25
mttB	100	34	CGU→UGU	Arg→Cys	C	1458	36.94	[0, 280, 0, 1178]	CT	0.81
mttB	112	38	CCG→UCG	Pro→Ser	C	1254	36.37	[0, 298, 0, 956]	CT	0.76
mttB	131	44	CCA→CUA	Pro→Leu	C	1307	37.15	[0, 356, 0, 951]	CT	0.73
mttB	178	60	CGU→UGU	Arg→Cys	C	1042	37.04	[0, 104, 0, 938]	CT	0.9
mttB	182	61	ACA→AUA	Thr→Ile	C	1034	36.96	[0, 245, 0, 789]	CT	0.76
mttB	188	63	UCA→UUA	Ser→Leu	C	1027	37.01	[0, 104, 0, 923]	CT	0.9
mttB	202	68	CCG→UCG	Pro→Ser	C	814	36.35	[0, 140, 0, 674]	CT	0.83
mttB	262	88	CAC→UAC	His→Tyr	C	878	36.59	[0, 106, 0, 772]	CT	0.88
mttB	331	111	CAU→UAU	His→Tyr	C	1104	36.66	[0, 651, 0, 453]	CT	0.41
mttB	373	125	CUU→UUU	Leu→Phe	C	1178	36.47	[0, 239, 0, 939]	CT	0.8
mttB	379	127	CGG→UGG	Arg→Trp	C	1218	36.8	[0, 472, 1, 745]	CT CG	0.61
mttB	407	136	CCA→CUA	Pro→Leu	C	1287	37.08	[0, 223, 0, 1064]	CT	0.83
mttB	437	146	UCG→UUG	Ser→Leu	C	1261	36.87	[0, 233, 0, 1028]	CT	0.82
mttB	497	166	UCG→UUG	Ser→Leu	C	1460	37.07	[0, 121, 0, 1339]	CT	0.92
mttB	505	169	CCA→UCA	Pro→Ser	C	1447	36.81	[0, 110, 0, 1337]	CT	0.92
mttB	541	181	CGU→UGU	Arg→Cys	C	1329	37.03	[0, 137, 0, 1192]	CT	0.9
mttB	554	185	CCG→CUG	Pro→Leu	C	1334	37	[0, 158, 1, 1175]	CT CG	0.88
mttB	667	223	CGU→UGU	Arg→Cys	C	1153	37.12	[1, 217, 2, 933]	CT CG CA	0.81
mttB	672	224	UUC→UUU	Phe→Phe	C	1023	36.55	[0, 848, 0, 175]	CT	0.17
mttB	683	228	UCG→UUG	Ser→Leu	C	1271	37.3	[0, 307, 1, 963]	CT CG	0.76
mttB	713	238	UCG→UUG	Ser→Leu	C	1045	37.12	[0, 150, 0, 895]	CT	0.86
nad1	2	1	ACG→AUG	Thr→Met	C	4955	36.49	[1, 717, 0, 4237]	CT CA	0.86
nad1	167	56	UCG→UUG	Ser→Leu	C	10784	36.58	[0, 146, 0, 10638]	CT	0.99
nad1	215	72	UCC→UUC	Ser→Phe	C	13706	36.86	[0, 204, 0, 13502]	CT	0.99
nad1	265	89	CGG→UGG	Arg→Trp	C	12306	36.89	[11, 238, 7, 12050]	CT CA CG	0.98
nad1	307	103	CCG→UUG	Pro→Leu	C	12116	36.65	[0, 1406, 1, 10709]	CT CG	0.88
nad1	308	103	CCG→UUG	Pro→Leu	C	12672	37.08	[2, 168, 0, 12502]	CT CA	0.99
nad1	436	146	CCU→UCU	Pro→Ser	C	7758	36.67	[9, 420, 1, 7328]	CT CA CG	0.95
nad1	490	164	CCU→UCU	Pro→Ser	C	7442	36.33	[2, 322, 0, 7118]	CT CA	0.96
nad1	493	165	CGU→UGU	Arg→Cys	C	8030	36.97	[1, 219, 1, 7809]	CT CA CG	0.97
nad1	500	167	UCG→UUG	Ser→Leu	C	8241	37.11	[0, 262, 0, 7979]	CT	0.97
nad1	536	179	UCC→UUU	Ser→Phe	C	7920	36.13	[3, 181, 4, 7732]	CT CG CA	0.98
nad1	537	179	UCC→UUU	Ser→Phe	C	8273	36.56	[0, 4479, 0, 3794]	CT	0.46
nad1	674	225	UCU→UUU	Ser→Phe	C	10390	36.23	[4, 697, 1, 9688]	CT CA CG	0.93
nad1	702	234	GCC→GCU	Ala→Ala	C	10972	36.44	[5, 9867, 1, 1099]	CT CA CG	0.1
nad1	740	247	UCU→UUU	Ser→Phe	C	29662	36.81	[0, 1373, 1, 28288]	CT CG	0.95
nad1	743	248	CCA→CUA	Pro→Leu	C	31706	37.22	[1, 1236, 0, 30469]	CT CA	0.96
nad1	755	252	CCG→CUG	Pro→Leu	C	31297	36.56	[5, 2868, 6, 28418]	CT CG CA	0.91
nad1	779	260	UCC→UUC	Ser→Phe	C	30539	36.78	[2, 3310, 0, 27227]	CT CA	0.89
nad1	898	300	CGG→UGG	Arg→Trp	C	25544	36.86	[8, 388, 5, 25143]	CT CA CG	0.98
nad1	928	310	CGG→UGG	Arg→Trp	C	23525	37.19	[4, 565, 1, 22955]	CT CA CG	0.98
nad2	26	9	UCC→UUC	Ser→Phe	C	5306	36.64	[0, 698, 0, 4608]	CT	0.87
nad2	223	75	CUU→UUU	Leu→Phe	C	4712	36.73	[2, 164, 0, 4546]	CT CA	0.97
nad2	341	114	UCC→UUC	Ser→Phe	C	2936	36.58	[0, 148, 0, 2788]	CT	0.95
nad2	356	119	UCA→UUA	Ser→Leu	C	3270	37.11	[0, 239, 1, 3030]	CT CG	0.93
nad2	361	121	CCU→UCU	Pro→Ser	C	3244	36.84	[0, 93, 0, 3151]	CT	0.97
nad2	367	123	CGC→UGC	Arg→Cys	C	3447	36.98	[0, 227, 1, 3219]	CT CG	0.93
nad2	394	132	CAU→UAU	His→Tyr	C	3154	36.85	[4, 139, 0, 3011]	CT CA	0.96
nad2	428	143	CCU→CUU	Pro→Leu	C	3608	36.57	[3, 58, 3, 3544]	CT CG CA	0.98
nad2	497	166	UCG→UUG	Ser→Leu	C	3972	36.77	[2, 46, 0, 3924]	CT CA	0.99
nad2	609	203	ACC→ACU	Thr→Thr	C	6831	36.64	[1, 4752, 1, 2077]	CT CG CA	0.3
nad2	677	226	UCC→UUC	Ser→Phe	C	6505	36.62	[0, 139, 0, 6366]	CT	0.98
nad2	788	263	UCU→UUU	Ser→Phe	C	6547	36.75	[1, 161, 0, 6385]	CT CA	0.98
nad2	928	310	CAU→UAU	His→Tyr	C	6424	37.06	[0, 619, 1, 5804]	CT CG	0.9
nad2	958	320	CGU→UGU	Arg→Cys	C	7336	37.28	[0, 225, 0, 7111]	CT	0.97
nad2	962	321	ACU→AUU	Thr→Ile	C	6873	36.69	[0, 367, 2, 6504]	CT CG	0.95
nad2	1028	343	UCA→UUA	Ser→Leu	C	7298	37.19	[1, 426, 0, 6871]	CT CA	0.94
nad2	1058	353	UCA→UUA	Ser→Leu	C	7341	37.09	[2, 378, 0, 6961]	CT CA	0.95
nad2	1127	376	UCG→UUG	Ser→Leu	C	6192	36.71	[0, 351, 0, 5841]	CT	0.94
nad2	1212	404	UUC→UUU	Phe→Phe	C	5439	36.56	[2, 4133, 0, 1304]	CT CA	0.24
nad2	1246	416	CCA→UCA	Pro→Ser	C	5238	36.47	[0, 206, 0, 5032]	CT	0.96
nad2	1397	466	ACU→AUU	Thr→Ile	C	4723	37.22	[0, 483, 0, 4240]	CT	0.9
nad2	1400	467	UCA→UUA	Ser→Leu	C	4698	37.24	[0, 649, 0, 4049]	CT	0.86
nad2	1403	468	UCC→UUC	Ser→Phe	C	4583	36.92	[1, 182, 0, 4400]	CT CA	0.96
nad2	1408	470	CCA→UUA	Pro→Leu	C	4600	37.22	[0, 310, 0, 4290]	CT	0.93
nad2	1409	470	CCA→UUA	Pro→Leu	C	4651	37.11	[1, 211, 0, 4439]	CT CA	0.95
nad3	62	21	CCA→CUA	Pro→Leu	C	3796	36.71	[2, 1007, 0, 2787]	CT CA	0.73
nad3	80	27	CCA→CUA	Pro→Leu	C	4186	36.88	[0, 1097, 0, 3089]	CT	0.74
nad3	147	49	UUC→UUU	Phe→Phe	C	5134	36.45	[2, 4570, 1, 561]	CT CA CG	0.11
nad3	208	70	CUU→UUU	Leu→Phe	C	5165	36.95	[0, 1014, 0, 4151]	CT	0.8
nad3	215	72	CCG→CUG	Pro→Leu	C	5243	36.99	[1, 1432, 4, 3806]	CT CG CA	0.73
nad3	247	83	CCU→UCU	Pro→Ser	C	4823	36.53	[0, 1332, 2, 3489]	CT CG	0.72
nad3	266	89	CCG→CUG	Pro→Leu	C	4658	37.13	[0, 1320, 1, 3337]	CT CG	0.72
nad3	275	92	UCU→UUU	Ser→Phe	C	4380	36.73	[0, 1192, 0, 3188]	CT	0.73
nad3	349	117	CGG→UGG	Arg→Trp	C	2952	37.02	[0, 876, 0, 2076]	CT	0.7
nad4	29	10	UCU→UUU	Ser→Phe	C	4115	36.88	[0, 454, 0, 3661]	CT	0.89
nad4	74	25	ACU→AUU	Thr→Ile	C	4828	36.53	[0, 1302, 0, 3526]	CT	0.73
nad4	107	36	UCG→UUG	Ser→Leu	C	4933	36.88	[1, 812, 1, 4119]	CT CA CG	0.84
nad4	158	53	CCU→CUU	Pro→Leu	C	5147	36.82	[0, 302, 0, 4845]	CT	0.94
nad4	166	56	CGG→UGG	Arg→Trp	C	5109	36.93	[0, 392, 0, 4717]	CT	0.92
nad4	197	66	UCU→UUU	Ser→Phe	C	3191	36.58	[0, 215, 0, 2976]	CT	0.93
nad4	362	121	ACA→AUA	Thr→Ile	C	4377	36.81	[0, 445, 0, 3932]	CT	0.9
nad4	368	123	UCU→UUU	Ser→Phe	C	4333	36.6	[1, 184, 0, 4148]	CT CA	0.96
nad4	376	126	CGU→UGU	Arg→Cys	C	4557	37.11	[0, 325, 0, 4232]	CT	0.93
nad4	433	145	CUU→UUU	Leu→Phe	C	4238	36.8	[0, 339, 0, 3899]	CT	0.92
nad4	437	146	UCC→UUC	Ser→Phe	C	4138	36.83	[0, 194, 0, 3944]	CT	0.95
nad4	449	150	CCA→CUA	Pro→Leu	C	4272	37.02	[7, 216, 9, 4040]	CT CG CA	0.95
nad4	1010	337	CCG→CUG	Pro→Leu	C	6724	37.08	[0, 245, 0, 6479]	CT	0.96
nad4	1101	367	UAC→UAU	Tyr→Tyr	C	6492	36.31	[11, 5516, 7, 958]	CT CA CG	0.15
nad4	1194	398	AUC→AUU	Ile→Ile	C	5845	36.4	[1, 5279, 3, 562]	CT CG CA	0.1
nad4	1355	452	CCA→CUA	Pro→Leu	C	7674	37.48	[2, 212, 0, 7460]	CT CA	0.97
nad4	1405	469	CGG→UGG	Arg→Trp	C	5035	37.23	[0, 131, 0, 4904]	CT	0.97
nad4	1417	473	CAC→UAC	His→Tyr	C	4710	37.25	[0, 215, 0, 4495]	CT	0.95
nad4	1433	478	CCG→CUG	Pro→Leu	C	3951	37.09	[9, 260, 6, 3676]	CT CA CG	0.93
nad4	1438	480	CGC→UGC	Arg→Cys	C	3346	36.86	[2, 122, 6, 3216]	CT CG CA	0.96
nad4L	2	1	ACG→AUG	Thr→Met	C	2382	36.37	[0, 307, 0, 2075]	CT	0.87
nad4L	36	12	AUC→AUU	Ile→Ile	C	2344	36.34	[0, 1896, 3, 445]	CT CG	0.19
nad4L	47	16	UCA→UUA	Ser→Leu	C	2338	37.13	[0, 108, 0, 2230]	CT	0.95
nad4L	55	19	CGG→UGG	Arg→Trp	C	2502	36.97	[0, 114, 1, 2387]	CT CG	0.95
nad4L	95	32	UCA→UUA	Ser→Leu	C	3574	36.88	[0, 208, 0, 3366]	CT	0.94
nad4L	110	37	UCA→UUA	Ser→Leu	C	3714	37.04	[1, 140, 0, 3573]	CT CA	0.96
nad4L	158	53	UCG→UUG	Ser→Leu	C	4907	37.03	[4, 425, 0, 4478]	CT CA	0.91
nad4L	197	66	CCA→CUA	Pro→Leu	C	5058	36.97	[0, 459, 0, 4599]	CT	0.91
nad4L	281	94	UCU→UUU	Ser→Phe	C	4906	37.01	[0, 191, 0, 4715]	CT	0.96
nad5	155	52	CCG→CUG	Pro→Leu	C	7133	36.89	[9, 939, 17, 6168]	CT CG CA	0.87
nad5	242	81	CCG→CUG	Pro→Leu	C	4953	36.74	[1, 440, 3, 4509]	CT CG CA	0.91
nad5	358	120	CUU→UUU	Leu→Phe	C	3020	36.82	[1, 374, 1, 2644]	CT CA CG	0.88
nad5	374	125	CCA→CUA	Pro→Leu	C	3299	37.01	[0, 597, 2, 2700]	CT CG	0.82
nad5	398	133	UCU→UUU	Ser→Phe	C	3181	36.56	[0, 488, 2, 2691]	CT CG	0.85
nad5	548	183	UCG→UUG	Ser→Leu	C	8919	36.74	[1, 402, 4, 8512]	CT CG CA	0.95
nad5	553	185	CGU→UGU	Arg→Cys	C	8825	36.37	[0, 428, 0, 8397]	CT	0.95
nad5	608	203	GCC→GUC	Ala→Val	C	9206	36.07	[0, 669, 3, 8534]	CT CG	0.93
nad5	713	238	UCG→UUG	Ser→Leu	C	12145	36.64	[2, 621, 2, 11520]	CT CG CA	0.95
nad5	725	242	UCA→UUA	Ser→Leu	C	12485	36.71	[1, 353, 2, 12129]	CT CG CA	0.97
nad5	835	279	CCA→UCA	Pro→Ser	C	13990	36.83	[5, 724, 0, 13261]	CT CA	0.95
nad5	1310	437	UCA→UUA	Ser→Leu	C	7847	36.92	[0, 383, 0, 7464]	CT	0.95
nad5	1550	517	ACC→AUC	Thr→Ile	C	15003	36.35	[0, 1930, 1, 13072]	CT CG	0.87
nad5	1580	527	UCA→UUA	Ser→Leu	C	16771	36.89	[0, 784, 0, 15987]	CT	0.95
nad5	1610	537	CCC→CUC	Pro→Leu	C	16719	36.87	[0, 1464, 0, 15255]	CT	0.91
nad5	1895	632	UCA→UUA	Ser→Leu	C	11232	37.04	[5, 843, 0, 10384]	CT CA	0.92
nad5	1916	639	UCU→UUU	Ser→Phe	C	10689	37.04	[0, 738, 0, 9951]	CT	0.93
nad5	1918	640	CGU→UGU	Arg→Cys	C	10886	37.3	[0, 295, 0, 10591]	CT	0.97
nad5	1958	653	UCG→UUG	Ser→Leu	C	8197	37.07	[0, 251, 0, 7946]	CT	0.97
nad6-copy1	144	48	UUC→UUU	Phe→Phe	C	2905	36.58	[0, 71, 0, 2834]	CT	0.98
nad6-copy1	161	54	CCA→CUA	Pro→Leu	C	4100	37.12	[0, 107, 0, 3993]	CT	0.97
nad6-copy2	26	9	CCG→CUG	Pro→Leu	C	14850	36.48	[2, 752, 1, 14095]	CT CA CG	0.95
nad6-copy2	88	30	CCC→UUU	Pro→Phe	C	21015	36.5	[0, 334, 1, 20680]	CT CG	0.98
nad6-copy2	89	30	CCC→UUU	Pro→Phe	C	21352	36.61	[0, 333, 0, 21019]	CT	0.98
nad6-copy2	90	30	CCC→UUU	Pro→Phe	C	21352	36.38	[0, 18499, 3, 2850]	CT CG	0.13
nad6-copy2	95	32	CCA→CUA	Pro→Leu	C	23137	36.85	[1, 999, 5, 22132]	CT CG CA	0.96
nad6-copy2	146	49	UCC→UUC	Ser→Phe	C	26272	36.69	[0, 371, 1, 25900]	CT CG	0.99
nad6-copy2	161	54	CCA→CUA	Pro→Leu	C	23268	37.19	[4, 517, 0, 22747]	CT CA	0.98
nad6-copy2	191	64	UCA→UUA	Ser→Leu	C	17563	37.05	[0, 160, 0, 17403]	CT	0.99
nad6-copy2	569	190	UCU→UUU	Ser→Phe	C	3123	36.86	[0, 373, 0, 2750]	CT	0.88
nad7	131	44	ACG→AUG	Thr→Met	C	3892	36.61	[0, 274, 0, 3618]	CT	0.93
nad7	151	51	CAU→UAU	His→Tyr	C	4972	36.61	[0, 608, 0, 4364]	CT	0.88
nad7	158	53	UCA→UUA	Ser→Leu	C	5170	36.74	[0, 661, 0, 4509]	CT	0.87
nad7	223	75	CGU→UGU	Arg→Cys	C	7969	37.08	[1, 548, 3, 7417]	CT CG CA	0.93
nad7	242	81	UCA→UUA	Ser→Leu	C	9817	37	[1, 1086, 0, 8730]	CT CA	0.89
nad7	251	84	UCA→UUA	Ser→Leu	C	10054	36.97	[1, 1159, 0, 8894]	CT CA	0.88
nad7	352	118	CCG→UCG	Pro→Ser	C	13257	36.45	[3, 573, 3, 12678]	CT CG CA	0.96
nad7	440	147	UCC→UUC	Ser→Phe	C	14374	36.84	[11, 395, 2, 13966]	CT CA CG	0.97
nad7	485	162	UCA→UUA	Ser→Leu	C	13198	37.02	[0, 203, 0, 12995]	CT	0.98
nad7	586	196	CCA→UCA	Pro→Ser	C	11057	35.91	[11, 1118, 10, 9918]	CT CA CG	0.9
nad7	676	226	CGC→UGC	Arg→Cys	C	23887	36.41	[0, 472, 1, 23414]	CT CG	0.98
nad7	833	278	UCA→UUA	Ser→Leu	C	30831	36.77	[1, 5587, 1, 25242]	CT CA CG	0.82
nad7	851	284	CCU→CUU	Pro→Leu	C	32302	36.7	[6, 456, 2, 31838]	CT CA CG	0.99
nad7	870	290	UCC→UCU	Ser→Ser	C	28900	36.4	[1, 25361, 4, 3534]	CT CG CA	0.12
nad7	880	294	CCU→UCU	Pro→Ser	C	28845	36.4	[2, 590, 5, 28248]	CT CG CA	0.98
nad7	964	322	CGU→UGU	Arg→Cys	C	21811	36.83	[11, 256, 10, 21534]	CT CA CG	0.99
nad7	986	329	UCU→UUU	Ser→Phe	C	17959	36.05	[7, 1005, 0, 16947]	CT CA	0.94
nad7	995	332	UCA→UUA	Ser→Leu	C	19592	37.07	[3, 1984, 0, 17605]	CT CA	0.9
nad7	1010	337	UCU→UUU	Ser→Phe	C	17835	36.88	[0, 855, 1, 16979]	CT CG	0.95
nad7	1031	344	CCA→CUA	Pro→Leu	C	14176	37.06	[34, 692, 25, 13425]	CT CA CG	0.95
nad7	1044	348	GUC→GUU	Val→Val	C	10410	36.88	[2, 9149, 1, 1258]	CT CA CG	0.12
nad7	1073	358	UCU→UUU	Ser→Phe	C	8120	36.52	[1, 158, 2, 7959]	CT CG CA	0.98
nad9	15	5	UUC→UUU	Phe→Phe	C	11766	36.86	[0, 7412, 0, 4354]	CT	0.37
nad9	92	31	UCU→UUU	Ser→Phe	C	9019	36.47	[0, 311, 0, 8708]	CT	0.97
nad9	298	100	CCG→UCG	Pro→Ser	C	15194	36.63	[1, 513, 0, 14680]	CT CA	0.97
nad9	328	110	CGG→UGG	Arg→Trp	C	13785	36.72	[25, 284, 31, 13445]	CT CG CA	0.98
nad9	368	123	UCC→UUC	Ser→Phe	C	17220	36.82	[2, 592, 0, 16626]	CT CA	0.97
rpl16	49	17	CUC→UUC	Leu→Phe	C	11174	36.55	[0, 654, 0, 10520]	CT	0.94
rpl16	138	46	UCC→UCU	Ser→Ser	C	13131	36.58	[7, 11490, 3, 1631]	CT CA CG	0.12
rpl16	224	75	UCG→UUG	Ser→Leu	C	17313	36.94	[0, 1445, 0, 15868]	CT	0.92
rpl5	35	12	UCA→UUA	Ser→Leu	C	697	37.32	[0, 89, 0, 608]	CT	0.87
rpl5	47	16	CCG→CUG	Pro→Leu	C	720	37.26	[0, 90, 0, 630]	CT	0.88
rpl5	59	20	CCG→CUG	Pro→Leu	C	753	37.3	[0, 89, 0, 664]	CT	0.88
rpl5	64	22	CAC→UAC	His→Tyr	C	747	37.17	[0, 334, 0, 413]	CT	0.55
rpl5	169	57	CCG→UCG	Pro→Ser	C	1082	36.61	[0, 154, 0, 928]	CT	0.86
rpl5	518	173	CCG→CUG	Pro→Leu	C	10152	37.21	[2, 1102, 3, 9045]	CT CG CA	0.89
rps1	23	8	UCA→UUA	Ser→Leu	C	4558	36.93	[0, 617, 0, 3941]	CT	0.86
rps1	42	14	UCC→UCU	Ser→Ser	C	4030	36.93	[0, 2609, 1, 1420]	CT CG	0.35
rps1	158	53	CCU→CUU	Pro→Leu	C	4307	36.45	[3, 301, 6, 3997]	CT CG CA	0.93
rps1	209	70	UCC→UUC	Ser→Phe	C	4418	36.31	[1, 775, 2, 3640]	CT CG CA	0.82
rps12	71	24	UCG→UUG	Ser→Leu	C	2586	36.87	[1, 559, 0, 2026]	CT CA	0.78
rps12	100	34	CGC→UGC	Arg→Cys	C	2876	36.78	[0, 699, 0, 2177]	CT	0.76
rps12	104	35	CCG→CUG	Pro→Leu	C	3161	36.89	[0, 823, 1, 2337]	CT CG	0.74
rps12	196	66	CAC→UAC	His→Tyr	C	2260	37.11	[2, 253, 0, 2005]	CT CA	0.89
rps12	269	90	UCG→UUG	Ser→Leu	C	1016	37	[0, 224, 0, 792]	CT	0.78
rps12	284	95	UCC→UUC	Ser→Phe	C	885	36.59	[0, 223, 0, 662]	CT	0.75
rps13	56	19	UCA→UUA	Ser→Leu	C	1954	36.83	[0, 609, 1, 1344]	CT CG	0.69
rps4	50	17	UCA→UUA	Ser→Leu	C	5208	36.94	[0, 3824, 1, 1383]	CT CG	0.27
rps4	61	21	CGG→UGG	Arg→Trp	C	5444	36.9	[0, 3884, 0, 1560]	CT	0.29
rps4	145	49	CCG→UCG	Pro→Ser	C	5316	36.67	[0, 3640, 1, 1675]	CT CG	0.32
rps4	196	66	CCC→UCC	Pro→Ser	C	4245	36.43	[0, 1930, 0, 2315]	CT	0.55
rps4	205	69	CAU→UAU	His→Tyr	C	1584	37.08	[0, 601, 0, 983]	CT	0.62
rps4	278	93	CCA→CUA	Pro→Leu	C	1583	37.12	[0, 396, 0, 1187]	CT	0.75
rps4	302	101	CCG→CUG	Pro→Leu	C	1635	37.08	[0, 296, 0, 1339]	CT	0.82
rps4	347	116	CCG→CUG	Pro→Leu	C	1407	36.8	[6, 288, 4, 1109]	CT CA CG	0.79
rps4	476	159	UCU→UUU	Ser→Phe	C	942	36.53	[0, 796, 0, 146]	CT	0.15
rps4	494	165	UCA→UUA	Ser→Leu	C	1163	37.24	[0, 183, 0, 980]	CT	0.84
rps4	894	298	AUC→AUU	Ile→Ile	C	3358	36.68	[1, 887, 1, 2469]	CT CA CG	0.74
rps4	957	319	AUC→AUU	Ile→Ile	C	3415	36.52	[0, 2914, 2, 499]	CT CG	0.15
rps4	977	326	UCG→UUG	Ser→Leu	C	3605	36.91	[2, 1721, 0, 1882]	CT CA	0.52
rps4	1013	338	UCU→UUU	Ser→Phe	C	3412	36.62	[0, 825, 0, 2587]	CT	0.76
rps4	1064	355	CCA→CUA	Pro→Leu	C	2712	37.19	[2, 226, 0, 2484]	CT CA	0.92
rps4	1073	358	CCU→CUU	Pro→Leu	C	2606	37.13	[0, 339, 0, 2267]	CT	0.87
rps4	1078	360	CGG→UGG	Arg→Trp	C	2577	37.24	[0, 409, 1, 2167]	CT CG	0.84
rps7	332	111	UCA→UUA	Ser→Leu	C	390	37.28	[0, 37, 0, 353]	CT	0.91
sdh4	155	52	CCA→CUA	Pro→Leu	C	39502	37.18	[2, 12795, 1, 26704]	CT CA CG	0.68
sdh4	203	68	CCA→CUA	Pro→Leu	C	36907	37.55	[11, 707, 2, 36187]	CT CA CG	0.98
sdh4	259	87	CAU→UAU	His→Tyr	C	20867	37.34	[4, 502, 5, 20356]	CT CG CA	0.98
sdh4	353	118	UCU→UUU	Ser→Phe	C	2138	36.48	[0, 1309, 0, 829]	CT	0.39

## Sheet: Table S6
Table S6. Fragments transferred from chloroplast to mitochondria in the Selenicereus monacanthus
Number	Mitochondrial genome	% Identity	Alignment Length	Mismatches	Gap Openings	Alignment start (chloroplast genome)	Alignment end (chloroplast genome)	Alignment start (mitochondrial genome)	Alignment end (mitochondrial genome)	E-value	Bit Score	MTPT annotation
MTPT1	mtDNA	100	64	0	0	104444	104507	182903	182840	3.72e-25	119	Partial (trnA-UGC)
MTPT2	mtDNA	100	64	0	0	104444	104507	954836	954773	3.72e-25	119	Partial (trnA-UGC)
MTPT3	mtDNA	100	64	0	0	104444	104507	2197002	2196939	3.72e-25	119	Partial (trnA-UGC)
MTPT4	mtDNA	100	48	0	0	32850	32897	1394175	1394128	2.91e-16	89.8	IGS (rps4，trnT-UGU)
MTPT5	mtDNA	100	42	0	0	55557	55598	407840	407799	6.31e-13	78.7	Partial (psbB)
MTPT6	mtDNA	100	36	0	0	79591	79626	356764	356729	1.37e-09	67.6	Partial (psbA)
	mtDNA	100	36	0	0	122121	122156	356729	356764	1.37e-09	67.6	Partial (psbA)
MTPT7	mtDNA	100	30	0	0	73196	73225	1395417	1395388	2.96e-06	56.5	Partial (trnS-GCU)
	mtDNA	100	30	0	0	128522	128551	1395388	1395417	2.96e-06	56.5	Partial (trnS-GCU)
MTPT8	mtDNA	98.605	717	1	2	33120	33827	1394097	1393381	0	1260	Partial (trnL-UAA)
MTPT9	mtDNA	98.5	1067	16	0	48736	49802	1813861	1814927	0	1882	Complete (psbJ，psbL，psbF，psbE)
MTPT10	mtDNA	98.387	62	1	0	104447	104508	570173	570112	2.24e-22	110	Partial (trnA-UGC)
MTPT11	mtDNA	97.754	935	12	3	67416	68349	87110	88036	0	1602	Partial (rpl2)
MTPT12	mtDNA	97.619	84	1	1	99769	99851	217712	217629	2.21e-32	143	Complete (trnN-GUU)
MTPT13	mtDNA	97.455	1886	28	10	78905	80787	79837	77969	0	3199	Partial (trnK-UUU，matK)，Complete (psbA)
	mtDNA	97.455	1886	28	10	120960	122842	77969	79837	0	3199	Partial (trnK-UUU，matK)，Complete (psbA)
MTPT14	mtDNA	97.368	38	1	0	22979	23016	683888	683851	4.91e-09	65.8	Partial (trnM-CAU)
MTPT15	mtDNA	97.368	38	1	0	22979	23016	1926054	1926017	4.91e-09	65.8	Partial (trnM-CAU)
MTPT16	mtDNA	97.183	71	2	0	31669	31739	1371686	1371756	1.03e-25	121	Partial (trnS-GGA)
MTPT17	mtDNA	96.341	82	3	0	80995	81076	1435137	1435218	3.69e-30	135	Complete (trnH-GUG)
	mtDNA	96.341	82	3	0	120671	120752	1435218	1435137	3.69e-30	135	Complete (trnH-GUG)
MTPT18	mtDNA	95.733	4523	136	23	5883	10377	439300	443793	0	7230	Partial (rpoC2，rpoB)，Complete (rpoC1)
MTPT19	mtDNA	95.615	1300	37	11	36277	37575	259160	260440	0	2067	Partial (rbcL)
MTPT20	mtDNA	95.556	45	1	1	58814	58857	1286446	1286402	1.06e-10	71.3	Partial (petB)
MTPT21	mtDNA	95.137	2838	80	30	37579	40364	260377	263208	0	4423	Complete (atpB，atpE，trnM-CAU)
MTPT22	mtDNA	95	40	1	1	34581	34619	263241	263280	6.35e-08	62.1	Partial (trnF-GAA)
MTPT23	mtDNA	94.898	98	5	0	49893	49990	1815105	1815202	1.02e-35	154	IGS (psbE，petL)
MTPT24	mtDNA	94.774	2526	87	14	23877	26390	1839417	1841909	0	3892	Partial (psaB，psaA)
MTPT25	mtDNA	94.565	92	5	0	16904	16995	1168725	1168816	2.21e-32	143	Complete (trnD-GUC)
MTPT26	mtDNA	94.565	92	5	0	16904	16995	1665172	1665263	2.21e-32	143	Complete (trnD-GUC)
MTPT27	mtDNA	93.931	1038	36	10	31743	32754	1395228	1394192	0	1543	Complete (rps4)
MTPT28	mtDNA	93.812	2214	59	18	29584	31743	1397574	1395385	0	3258	Partial (ycf3)，Complete (trnS-GGA)
MTPT29	mtDNA	93.289	909	49	11	33841	34747	1393300	1392402	0	1330	Partial (trnL-UAA)，Complete (trnF-GAA)
MTPT30	mtDNA	93.151	73	3	2	40130	40201	658479	658408	2.89e-21	106	Partial (trnM-CAU)
MTPT31	mtDNA	93.151	73	3	2	40130	40201	809190	809119	2.89e-21	106	Partial (trnM-CAU)
MTPT32	mtDNA	93.151	73	3	2	40130	40201	1900645	1900574	2.89e-21	106	Partial (trnM-CAU)
MTPT33	mtDNA	93.151	73	3	2	40130	40201	2051356	2051285	2.89e-21	106	Partial (trnM-CAU)
MTPT34	mtDNA	93.056	72	0	1	81352	81418	924385	924456	1.35e-19	100	Partial (trnM-CAU)
MTPT35	mtDNA	93.056	72	0	1	81352	81418	1539966	1540037	1.35e-19	100	Partial (trnM-CAU)
MTPT36	mtDNA	93.056	72	0	1	81352	81418	2166551	2166622	1.35e-19	100	Partial (trnM-CAU)
MTPT37	mtDNA	93.056	72	0	1	120329	120395	924456	924385	1.35e-19	100	Partial (trnM-CAU)
MTPT38	mtDNA	93.056	72	0	1	120329	120395	1540037	1539966	1.35e-19	100	Partial (trnM-CAU)
MTPT39	mtDNA	93.056	72	0	1	120329	120395	2166622	2166551	1.35e-19	100	Partial (trnM-CAU)
MTPT40	mtDNA	92.708	96	6	1	16904	16998	1188974	1188879	1.03e-30	137	Complete (trnD-GUC)
MTPT41	mtDNA	92.708	96	6	1	16904	16998	1685421	1685326	1.03e-30	137	Complete (trnD-GUC)
MTPT42	mtDNA	92.484	958	41	5	69783	70740	401771	402697	0	1341	Partial (atpA)
	mtDNA	92.484	958	41	5	131007	131964	402697	401771	0	1341	Partial (atpA)
MTPT43	mtDNA	91.236	445	22	3	35858	36298	502947	503378	6.55e-167	590	Partial (rbcL)
MTPT44	mtDNA	90.724	1671	101	18	2309	3972	436601	438224	0	2178	Partial (atpI，rpoC2)，Complete (rps2)
MTPT45	mtDNA	90.698	43	2	2	40034	40075	881576	881617	2.96e-06	56.5	IGS (atpE，trnM-CAU)
MTPT46	mtDNA	90.698	43	2	2	40034	40075	2123742	2123783	2.96e-06	56.5	IGS (atpE，trnM-CAU)
MTPT47	mtDNA	90.508	1928	116	20	18850	20758	1383770	1385649	0	2484	Complete (psbD)，Partial (psbC)
MTPT48	mtDNA	90.224	3887	248	61	68752	72591	1456459	1452658	0	4951	Complete (atpA，trnR-UCU，trnT-CGU)，Partial (clpP)
	mtDNA	90.224	3887	248	61	129156	132995	1452658	1456459	0	4951	Complete (atpA，trnR-UCU，trnT-CGU)，Partial (clpP)
MTPT49	mtDNA	90.222	225	18	1	5658	5882	439031	439251	7.44e-77	291	Partial (rpoC2)
MTPT50	mtDNA	89.687	1086	70	15	99503	100587	140238	141282	0	1347	Complete (trnN-GUU，trnR-ACG)
MTPT51	mtDNA	88.92	704	50	11	109114	109816	656987	656311	0	843	IGS (ycf15，rps7)
MTPT52	mtDNA	88.92	704	50	11	109114	109816	1899153	1898477	0	843	IGS (ycf15，rps7)
MTPT53	mtDNA	88.652	141	14	2	14492	14631	1385789	1385650	1.01e-40	171	IGS (trnC-GCA，petN)
MTPT54	mtDNA	88.545	323	17	8	29821	30135	114682	114992	7.19e-102	374	Partial (ycf3)
MTPT55	mtDNA	88.281	256	14	3	105283	105537	1737020	1737260	2.07e-77	292	Partial (trnE-UUC)
MTPT56	mtDNA	88.085	235	28	0	7195	7429	608127	608361	1.61e-73	279	Partial (rpoC2)
MTPT57	mtDNA	87.952	498	34	12	68752	69227	401280	401773	3.97e-159	564	Partial (atpA)
	mtDNA	87.952	498	34	12	132520	132995	401773	401280	3.97e-159	564	Partial (atpA)
MTPT58	mtDNA	87.846	1193	86	24	107591	108755	1471018	1472179	0	1345	Complete (trnV-GAC，ycf15)
MTPT59	mtDNA	87.752	1192	87	25	107591	108755	386808	385649	0	1338	Complete (trnV-GAC，ycf15)
MTPT60	mtDNA	87.736	742	54	15	104392	105120	511440	510723	0	832	Partial (trnA-UGC，trnE-UUC)
MTPT61	mtDNA	87.574	338	22	8	35584	35914	1391920	1391596	7.19e-102	374	Partial (rbcL)
MTPT62	mtDNA	87.345	806	75	11	3979	4783	438258	439037	0	898	Partial (rpoC2)
MTPT63	mtDNA	87.254	1271	116	28	71331	72591	402695	403929	0	1408	Partial (trnT-CGU，clpP)
	mtDNA	87.254	1271	116	28	129156	130416	403929	402695	0	1408	Partial (trnT-CGU，clpP)
MTPT64	mtDNA	86.916	107	5	1	55868	55974	291598	291695	6.22e-23	111	Partial (psbB)
MTPT65	mtDNA	86.588	1275	126	21	110329	111593	74728	73489	0	1365	Complete (rps7)，Partial (ndhB)
MTPT66	mtDNA	85.976	164	18	2	94528	94691	139123	138965	1.01e-40	171	Partial (rps15)
MTPT67	mtDNA	85.714	126	8	5	40365	40485	263275	263395	7.99e-27	124	IGS (trnM-CAU，accD)
MTPT68	mtDNA	85.398	226	15	5	108764	108982	385610	385396	3.56e-55	219	IGS (ycf15，rps7)
MTPT69	mtDNA	85.398	226	15	5	108764	108982	1472218	1472432	3.56e-55	219	IGS (ycf15，rps7)
MTPT70	mtDNA	84.722	144	11	5	84341	84482	343297	343431	1.33e-29	134	Partial (ycf2)
	mtDNA	84.722	144	11	5	117265	117406	343431	343297	1.33e-29	134	Partial (ycf2)
MTPT71	mtDNA	84.381	525	34	17	23366	23851	1838909	1839424	2.48e-131	472	Partial (rps14，psaB)
MTPT72	mtDNA	84.354	735	76	20	54115	54842	403227	403929	0	684	Partial (rps12，clpP)
MTPT73	mtDNA	84.354	735	76	20	54115	54842	1453360	1452658	0	684	Partial (rps12，clpP)
MTPT74	mtDNA	84.175	297	14	9	21059	21355	1817777	1818040	7.55e-67	257	Partial (psbC)
MTPT75	mtDNA	84.062	320	18	8	27190	27509	317917	317631	5.8e-73	278	Partial (psaA)
MTPT76	mtDNA	81.387	274	42	6	40881	41151	263759	264026	4.61e-54	215	IGS (trnM-CAU，accD)
MTPT77	mtDNA	81.268	347	41	16	50587	50925	708197	708527	2.1e-67	259	Complete (trnW-CCA)，Partial (trnP-UGG)
MTPT78	mtDNA	81.268	347	41	16	50587	50925	1950363	1950693	2.1e-67	259	Complete (trnW-CCA)，Partial (trnP-UGG)
Note: MTPT represent the mitochondrial plastid DNA; IGS represent intergenic spacer region.

## Sheet: Table S7
Table S7. Sequence collinearity of the mitochondrial genome of Selenicereus monacanthus and related genera
query	database	identity (%)	alignment	mismatch	gap	q. start	q. end	d. start	d. end	e-value	score
MN432177.1	NC056281.1	99.572	32949	33	18	27532	60436	244003	276887	0	59965
MN432177.1	NC056281.1	99.649	26217	28	13	115213	141407	302914	276740	0	47845
MN432177.1	NC056281.1	99.389	13905	27	10	85180	99078	173585	159733	0	25154
MN432177.1	NC056281.1	99.704	12518	15	2	98954	111471	319203	306708	0	22892
MN432177.1	NC056281.1	99.836	12185	10	3	141375	153549	122709	110525	0	22382
MN432177.1	NC056281.1	99.77	12156	9	7	9858	22012	131947	144084	0	22275
MN432177.1	NC056281.1	99.793	8687	12	1	1	8687	103950	95270	0	15937
MN432177.1	NC056281.1	99.391	6244	9	6	69148	75383	322018	328240	0	11293
MN432177.1	NC056281.1	99.595	5923	9	1	60289	66196	153935	159857	0	10791
MN432177.1	NC056281.1	99.571	5129	9	3	75377	80494	338620	343746	0	9337
MN432177.1	NC056281.1	99.915	4694	4	0	80495	85188	1	4694	0	8647
MN432177.1	NC056281.1	98.812	4797	10	10	155929	160721	108704	103951	0	8499
MN432177.1	NC056281.1	99.866	3736	4	1	111461	115196	306636	302902	0	6870
MN432177.1	NC056281.1	99.626	2943	11	0	66072	69014	319079	322021	0	5374
MN432177.1	NC056281.1	99.05	2841	11	7	22005	24830	144247	147086	0	5083
MN432177.1	NC056281.1	98.376	2217	7	6	25540	27754	147741	149930	0	3868
MN432177.1	NC056281.1	99.611	1801	2	1	154138	155938	110540	108745	0	3282
MN432177.1	NC056281.1	98.43	1592	16	3	8285	9871	130313	131900	0	2793
MN432177.1	NC056281.1	98.549	689	4	1	24791	25479	147078	147760	0	1212
MN432178.1	NC056281.1	99.514	35404	49	27	16	35393	34280	69586	0	64312
MN432178.1	NC056281.1	99.343	14164	17	15	69312	83448	5087	19201	0	25571
MN432178.1	NC056281.1	99.213	13984	17	21	83434	97374	20004	33937	0	25128
MN432178.1	NC056281.1	99.419	10330	26	7	51362	61681	85367	95672	0	18713
MN432178.1	NC056281.1	99.64	8055	16	6	61279	69330	130711	122667	0	14702
MN432178.1	NC056281.1	99.234	7963	23	5	42914	50850	77273	85223	0	14332
MN432178.1	NC056281.1	99.741	6567	11	1	35387	41947	69753	76319	0	12028
MN432178.1	NC056281.1	98.529	884	3	4	41938	42815	76416	77295	0	1552
MN432175.1	NC056281.1	99.725	14161	19	8	1	14148	215126	229279	0	25917
MN432175.1	NC056281.1	99.743	14022	22	7	26651	40660	230205	244224	0	25682
MN432175.1	NC056281.1	99.523	12590	21	11	51742	64310	202554	215125	0	22881
MN432175.1	NC056281.1	99.651	7157	14	3	44548	51702	195416	202563	0	13068
MN432175.1	NC056281.1	99.189	2958	13	3	40803	43749	150144	153101	0	5319
MN432175.1	NC056281.1	98.888	2158	13	4	19426	21573	181031	183187	0	3842
MN432175.1	NC056281.1	97.251	2255	31	13	14144	16368	173578	175831	0	3792
MN432175.1	NC056281.1	95.268	1606	28	19	22545	24120	177456	175869	0	2501
MN432175.1	NC056281.1	99.119	1022	4	3	21532	22553	184261	183245	0	1832
MN432175.1	NC056281.1	90.909	1012	28	25	17949	18960	178934	179881	0	1301
MN432175.1	NC056281.1	96.406	640	9	11	24101	24726	178083	177444	0	1042
MN432175.1	NC056281.1	96.046	607	10	4	16498	17095	230105	229504	0	976
MN432175.1	NC056281.1	95.817	526	9	8	17076	17601	178064	178576	0	837
NC056281.1	NC048974.1	98.512	8601	43	15	284930	293474	163523	154952	0	15095
NC056281.1	NC048974.1	96.506	7126	87	41	13039	20090	283883	290920	0	11631
NC056281.1	NC048974.1	95.038	6086	90	67	214610	220635	231089	225156	0	9371
NC056281.1	NC048974.1	98.485	5215	13	15	113022	118209	343577	338402	0	9132
NC056281.1	NC048974.1	96.986	4943	32	17	272867	277785	64235	69084	0	8194
NC056281.1	NC048974.1	99.07	4516	23	5	308200	312710	140339	135838	0	8089
NC056281.1	NC048974.1	98.496	4056	28	7	223215	227251	222495	218454	0	7121
NC056281.1	NC048974.1	99.305	3887	14	4	118340	122225	127114	130988	0	7016
NC056281.1	NC048974.1	99.305	3887	14	4	118340	122225	338350	334476	0	7016
NC056281.1	NC048974.1	97.657	3713	28	10	295223	298926	108603	104941	0	6320
NC056281.1	NC048974.1	96.179	3873	94	23	314163	318018	268922	272757	0	6283
NC056281.1	NC048974.1	99.359	3276	14	3	438	3710	302151	298880	0	5927
NC056281.1	NC048974.1	99.295	3121	12	4	137436	140550	209022	212138	0	5633
NC056281.1	NC048974.1	96.267	3322	37	19	276740	280026	333816	330547	0	5367
NC056281.1	NC048974.1	97.602	3127	21	12	197032	200136	200516	203610	0	5310
NC056281.1	NC048974.1	96.744	3225	30	11	140554	143760	263582	260415	0	5304
NC056281.1	NC048974.1	97.543	3052	49	5	79573	82617	236426	239458	0	5197
NC056281.1	NC048974.1	97.671	3048	6	12	110002	113039	326289	323297	0	5175
NC056281.1	NC048974.1	98.375	2954	8	4	163870	166808	80475	77547	0	5153
NC056281.1	NC048974.1	96.373	3171	40	11	65927	69061	94014	97145	0	5149
NC056281.1	NC048974.1	95.839	2980	51	23	321147	324106	260400	257474	0	4748
NC056281.1	NC048974.1	97.647	2677	14	12	166805	169456	77523	74871	0	4549
NC056281.1	NC048974.1	96.539	2687	27	10	134030	136707	205174	207803	0	4386
NC056281.1	NC048974.1	95.933	2729	35	20	235394	238085	63726	61037	0	4355
NC056281.1	NC048974.1	98.618	2460	16	8	252940	255392	319089	316641	0	4338
NC056281.1	NC048974.1	94.683	2840	31	21	261440	264235	163874	166637	0	4298
NC056281.1	NC048974.1	94.953	2576	26	20	220677	223216	225182	222675	0	3941
NC056281.1	NC048974.1	98.245	2222	15	6	249340	251545	328207	330420	0	3866
NC056281.1	NC048974.1	98.877	2048	11	3	156629	158671	265979	263939	0	3644
NC056281.1	NC048974.1	96.525	2187	19	10	169470	171643	275865	278007	0	3565
NC056281.1	NC048974.1	95.717	2218	78	10	88035	90246	72276	74482	0	3554
NC056281.1	NC048974.1	99.126	1945	14	3	101358	103301	307064	309006	0	3494
NC056281.1	NC048974.1	96.463	2064	21	8	170029	172083	134345	132325	0	3360
NC056281.1	NC048974.1	97.6	1958	12	12	255388	257320	316617	314670	0	3323
NC056281.1	NC048974.1	98.108	1797	13	2	21271	23067	292200	293975	0	3110
NC056281.1	NC048974.1	95.374	1686	10	7	247518	249176	32922	31278	0	2619
NC056281.1	NC048974.1	97.505	1403	7	4	324357	325759	257473	256099	0	2372
NC056281.1	NC048974.1	96.664	1439	16	8	78141	79571	198951	200365	0	2362
NC056281.1	NC048974.1	99.363	1255	8	0	55932	57186	232428	231174	0	2274
NC056281.1	NC048974.1	96.941	1275	11	6	251541	252811	154801	153551	0	2113
NC056281.1	NC048974.1	96.941	1275	11	6	251541	252811	327939	326689	0	2113
NC056281.1	NC048974.1	96.829	1230	17	5	20097	21309	290984	292208	0	2036
NC056281.1	NC048974.1	97.255	1202	18	3	148658	149854	34514	35705	0	2023
NC056281.1	NC048974.1	96.509	1203	13	5	49441	50638	81855	83033	0	1962
NC056281.1	NC048974.1	98.02	1010	7	3	307002	308006	141340	140339	0	1742
NC056281.1	NC048974.1	99.064	962	9	0	179293	180254	152331	151370	0	1727
NC056281.1	NC048974.1	92.941	1190	9	9	10594	11754	323306	322163	0	1663
NC056281.1	NC048974.1	98.899	908	8	2	213695	214602	45620	46525	0	1620
NC056281.1	NC048974.1	96.008	952	8	5	259801	260746	282370	281443	0	1520
NC056281.1	NC048974.1	94.204	1018	9	7	258002	259005	283362	282381	0	1507
NC056281.1	NC048974.1	99.631	814	3	0	154891	155704	135767	134954	0	1487
NC056281.1	NC048974.1	98.92	833	2	3	163002	163834	81305	80480	0	1482
NC056281.1	NC048974.1	94.935	928	8	7	172127	173044	132317	131419	0	1417
NC056281.1	NC048974.1	94.935	928	8	7	172127	173044	213449	212551	0	1417
NC056281.1	NC048974.1	97.705	828	6	4	55109	55932	233414	232596	0	1411
NC056281.1	NC048974.1	99.465	747	3	1	105084	105830	146035	146780	0	1356
NC056281.1	NC048974.1	93.982	914	11	12	146234	147146	118722	119592	0	1343
NC056281.1	NC048974.1	99.456	735	4	0	183466	184200	22944	22210	0	1336
NC056281.1	NC048974.1	96.359	824	6	9	160441	161260	84913	85716	0	1334
NC056281.1	NC048974.1	95.401	848	6	4	336530	337368	313679	312856	0	1319
NC056281.1	NC048974.1	93.607	876	27	12	54241	55109	234513	233660	0	1280
NC056281.1	NC048974.1	97.067	750	2	5	161344	162086	85795	86531	0	1245
NC056281.1	NC048974.1	97.799	727	7	1	82408	83134	321682	320965	0	1245
NC056281.1	NC048974.1	95.025	804	13	10	147354	148140	119869	120662	0	1238
NC056281.1	NC048974.1	98.99	693	2	2	155920	156611	134954	134266	0	1236
NC056281.1	NC048974.1	97.027	740	12	3	325972	326711	256101	255372	0	1236
NC056281.1	NC048974.1	98.286	700	6	2	312831	313530	267166	267859	0	1221
NC056281.1	NC048974.1	95.739	751	5	4	228745	229495	218052	217329	0	1184
NC056281.1	NC048974.1	98.353	668	11	0	205564	206231	253050	253717	0	1173
NC056281.1	NC048974.1	96.761	710	5	3	260742	261445	281414	280717	0	1168
NC056281.1	NC048974.1	95.174	746	5	5	280030	280766	319288	320011	0	1149
NC056281.1	NC048974.1	94.072	776	7	10	106158	106921	126067	126815	0	1142
NC056281.1	NC048974.1	98.447	644	5	2	169470	170108	266606	265963	0	1129
NC056281.1	NC048974.1	97.48	635	4	1	136822	137444	207807	208441	0	1074
NC056281.1	NC048974.1	98.116	584	9	2	171501	172083	214039	213457	0	1016
NC056281.1	NC048974.1	97.445	587	15	0	229519	230105	217339	216753	0	1002
NC056281.1	NC048974.1	98.162	544	2	1	196119	196662	30524	31059	0	942
NC056281.1	NC048974.1	96.055	583	6	3	53664	54241	235335	234765	0	933
NC056281.1	NC048974.1	97.936	533	3	1	173052	173584	46744	47268	0	917
NC056281.1	NC048974.1	98.467	522	0	2	238078	238595	60562	60045	0	913
NC056281.1	NC048974.1	99.202	501	4	0	257332	257832	283840	283340	0	904
NC056281.1	NC048974.1	90.971	587	14	14	159886	160448	84260	84831	0	754
NC056281.1	NC048974.1	92.237	541	9	5	204699	205223	197025	196502	0	736
NC056281.1	NC048974.1	90.698	559	13	2	313527	314085	267884	268403	0	708
NC056281.1	NC048974.1	74.446	677	144	24	188899	189556	195099	195765	1.76e-69	265
NC048974.1	NC056991.1	99.749	18313	20	6	283851	302151	74743	93041	0	33539
NC048974.1	NC056991.1	99.735	16972	24	7	213898	230859	214590	231550	0	31072
NC048974.1	NC056991.1	99.632	15782	31	10	87882	103663	74389	58635	0	28797
NC048974.1	NC056991.1	99.69	14526	18	3	8446	22944	79	14604	0	26550
NC048974.1	NC056991.1	99.722	11514	13	2	107624	119132	25778	37277	0	21067
NC048974.1	NC056991.1	99.53	10210	29	5	120856	131046	191223	201432	0	18571
NC048974.1	NC056991.1	99.762	10088	13	2	58120	68201	246108	236026	0	18486
NC048974.1	NC056991.1	99.524	9674	13	16	333918	343587	161325	151681	0	17579
NC048974.1	NC056991.1	99.492	9047	30	6	154846	163877	125967	135012	0	16438
NC048974.1	NC056991.1	99.797	8859	10	2	203371	212225	40344	49198	0	16253
NC048974.1	NC056991.1	99.67	8777	12	4	266758	275523	182520	191290	0	16031
NC048974.1	NC056991.1	99.625	7732	19	3	145650	153375	148678	140951	0	14109
NC048974.1	NC056991.1	99.286	6863	21	9	252623	259485	58874	52040	0	12377
NC048974.1	NC056991.1	99.436	6741	12	8	74761	81491	119297	126021	0	12214
NC048974.1	NC056991.1	99.677	6511	12	2	312744	319254	180283	173782	0	11899
NC048974.1	NC056991.1	99.661	5013	12	1	46715	51727	97323	102330	0	9158
NC048974.1	NC056991.1	99.849	4633	7	0	231133	235765	231541	236173	0	8517
NC048974.1	NC056991.1	98.95	4668	12	3	194457	199087	166629	161962	0	8314
NC048974.1	NC056991.1	99.086	4378	13	7	275752	280102	249767	254144	0	7838
NC048974.1	NC056991.1	99.764	4246	6	1	126805	131046	156607	160852	0	7782
NC048974.1	NC056991.1	99.764	4246	6	1	334418	338659	201432	197187	0	7782
NC048974.1	NC056991.1	99.762	4209	2	1	141329	145529	25877	21669	0	7710
NC048974.1	NC056991.1	99.552	3569	7	2	330461	334020	249660	246092	0	6493
NC048974.1	NC056991.1	99.25	3467	12	3	163845	167307	207090	210546	0	6246
NC048974.1	NC056991.1	99.316	3362	19	3	213898	217257	259011	255652	0	6078
NC048974.1	NC056991.1	99.756	3274	4	1	280596	283869	207123	203854	0	5999
NC048974.1	NC056991.1	99.576	3066	9	1	131280	134345	93641	96702	0	5587
NC048974.1	NC056991.1	99.77	3045	6	1	81515	84558	140992	137948	0	5583
NC048974.1	NC056991.1	99.381	3069	9	1	236403	239461	110345	107277	0	5553
NC048974.1	NC056991.1	99.47	3018	7	2	323297	326306	151707	148691	0	5476
NC048974.1	NC056991.1	99.764	2965	6	1	200460	203424	264371	267334	0	5435
NC048974.1	NC056991.1	98.748	3035	21	4	263727	266744	134900	137934	0	5378
NC048974.1	NC056991.1	99.254	2950	16	3	260809	263757	52052	49108	0	5321
NC048974.1	NC056991.1	99.964	2765	1	0	104941	107705	17287	14523	0	5101
NC048974.1	NC056991.1	99.044	2719	17	2	277871	280580	214726	212008	0	4868
NC048974.1	NC056991.1	99.044	2719	17	2	277871	280580	258875	261593	0	4868
NC048974.1	NC056991.1	99.479	2494	13	0	328008	330501	203885	201392	0	4534
NC048974.1	NC056991.1	99.307	2452	11	2	33313	35763	116803	119249	0	4429
NC048974.1	NC056991.1	99.588	2428	5	1	319260	321682	105062	107489	0	4423
NC048974.1	NC056991.1	99.909	2197	1	1	72597	74792	40342	38146	0	4045
NC048974.1	NC056991.1	99.816	2174	3	1	275835	278007	97296	95123	0	3991
NC048974.1	NC056991.1	99.305	2158	10	4	85722	87874	105073	102916	0	3897
NC048974.1	NC056991.1	99.883	1710	2	0	22863	24572	25859	24150	0	3147
NC048974.1	NC056991.1	99.444	1618	2	3	35730	37341	111653	113269	0	2931
NC048974.1	NC056991.1	99.2	1624	9	1	212412	214035	93641	95260	0	2924
NC048974.1	NC056991.1	99.684	1580	4	1	132766	134345	252040	250462	0	2889
NC048974.1	NC056991.1	98.308	1537	8	8	198948	200471	210516	212047	0	2678
NC048974.1	NC056991.1	98.37	1534	7	8	198951	200471	263082	261554	0	2678
NC048974.1	NC056991.1	98.914	1381	12	2	326611	327990	173852	172474	0	2464
NC048974.1	NC056991.1	98.914	1381	12	2	153473	154852	173852	172474	0	2464
NC048974.1	NC056991.1	99.119	1249	6	3	84559	85802	110415	111663	0	2241
NC048974.1	NC056991.1	99.038	1144	5	2	322163	323306	17625	18762	0	2047
NC048974.1	NC056991.1	99.907	1075	1	0	45475	46549	20593	21667	0	1980
NC048974.1	NC056991.1	99.324	1036	2	1	68054	69084	246296	247331	0	1869
NC048974.1	NC056991.1	99.024	922	4	1	119778	120699	37269	38185	0	1648
NC048974.1	NC056991.1	94.788	921	11	15	265936	266819	250568	249648	0	1400
NC048974.1	NC056991.1	98.945	758	8	0	238122	238879	116160	116917	0	1356
NC048974.1	NC056991.1	96.758	802	8	5	275752	276535	137910	137109	0	1321
NC048974.1	NC056991.1	99.857	701	1	0	265936	266636	96596	97296	0	1290
NC048974.1	NC056991.1	99.011	708	7	0	30524	31231	171807	172514	0	1269
NC048974.1	NC056991.1	99.011	708	7	0	30524	31231	263704	264411	0	1269
NC048974.1	NC056991.1	98.498	666	10	0	279915	280580	93014	93679	0	1175
NC048974.1	NC056991.1	100	616	0	0	203371	203986	255165	255780	0	1138
NC048974.1	NC056991.1	97.313	670	9	1	166638	167307	263715	263055	0	1129
NC048974.1	NC056991.1	99.675	615	2	0	1	615	103008	102394	0	1125
NC048974.1	NC056991.1	98.444	514	7	1	235867	236379	161325	160812	0	904
NC048974.1	NC056991.1	99.202	501	4	0	28743	29243	212789	212289	0	904
NC048974.1	NC056991.1	99.202	501	4	0	28743	29243	260812	261312	0	904
NC048974.1	NC056991.1	90.893	560	38	6	29899	30448	115734	115178	0	739
NC056991.1	MK922288.1	96.689	5014	64	25	151924	156864	97897	92913	0	8246
NC056991.1	MK922288.1	97.678	3746	31	22	89805	93534	20776	17071	0	6384
NC056991.1	MK922288.1	97.149	3122	47	7	127763	130854	229463	232572	0	5234
NC056991.1	MK922288.1	98.64	2942	33	4	220075	223011	46851	49790	0	5204
NC056991.1	MK922288.1	96.834	3095	33	14	46035	49111	263030	266077	0	5112
NC056991.1	MK922288.1	96.325	3102	85	8	107234	110322	59869	62954	0	5070
NC056991.1	MK922288.1	96.616	2955	34	22	122093	125021	250626	253540	0	4843
NC056991.1	MK922288.1	95.439	2697	25	20	119407	122065	247991	250627	0	4209
NC056991.1	MK922288.1	98.635	2345	23	3	197597	199933	328563	326220	0	4145
NC056991.1	MK922288.1	98.635	2345	23	3	157017	159353	328563	326220	0	4145
NC056991.1	MK922288.1	96.737	2513	35	13	76686	79159	149187	151691	0	4143
NC056991.1	MK922288.1	96.731	2447	69	5	197496	199933	92784	90340	0	4065
NC056991.1	MK922288.1	96.731	2447	69	5	156916	159353	92784	90340	0	4065
NC056991.1	MK922288.1	98.026	2330	23	2	132341	134652	232832	235156	0	4026
NC056991.1	MK922288.1	96.13	2455	30	16	173974	176395	348886	346464	0	3947
NC056991.1	MK922288.1	94.258	2595	52	28	149230	151760	100457	97896	0	3877
NC056991.1	MK922288.1	92.665	2645	128	39	185846	188446	2623	1	0	3749
NC056991.1	MK922288.1	97.195	2210	34	11	201473	203666	349153	351350	0	3712
NC056991.1	MK922288.1	96.159	2265	63	9	235901	238151	38648	40902	0	3679
NC056991.1	MK922288.1	96.159	2265	63	9	235901	238151	206206	208460	0	3679
NC056991.1	MK922288.1	97.661	2095	39	6	135142	137230	169130	167040	0	3589
NC056991.1	MK922288.1	96.238	1967	31	17	176419	178361	346468	344521	0	3182
NC056991.1	MK922288.1	98.3	1706	17	7	38639	40335	114640	112938	0	2979
NC056991.1	MK922288.1	95.353	1829	53	10	65964	67763	298525	300350	0	2878
NC056991.1	MK922288.1	95.109	1840	53	12	65953	67763	212598	210767	0	2865
NC056991.1	MK922288.1	91.588	1914	84	30	227802	229669	274374	272492	0	2571
NC056991.1	MK922288.1	98.336	1442	14	3	199934	201374	90220	88788	0	2521
NC056991.1	MK922288.1	98.336	1442	14	3	159354	160794	90220	88788	0	2521
NC056991.1	MK922288.1	98.336	1442	14	3	199934	201374	326100	324668	0	2521
NC056991.1	MK922288.1	98.336	1442	14	3	159354	160794	326100	324668	0	2521
NC056991.1	MK922288.1	95.592	1588	35	12	229950	231517	272456	270884	0	2512
NC056991.1	MK922288.1	92.146	1757	77	21	52281	53983	196004	197753	0	2423
NC056991.1	MK922288.1	98.272	1389	15	3	49279	50663	266081	267464	0	2423
NC056991.1	MK922288.1	92.023	1755	69	21	82241	83979	155325	157024	0	2399
NC056991.1	MK922288.1	95.646	1470	20	14	126150	127588	6437	7893	0	2320
NC056991.1	MK922288.1	93.77	1525	30	20	95027	96496	246227	247741	0	2230
NC056991.1	MK922288.1	94.561	1434	65	9	231582	233010	142405	140980	0	2204
NC056991.1	MK922288.1	93.608	1455	42	18	210512	211929	64396	62956	0	2124
NC056991.1	MK922288.1	93.608	1455	42	18	261672	263089	62956	64396	0	2124
NC056991.1	MK922288.1	93.106	1494	26	20	250668	252113	247741	246277	0	2117
NC056991.1	MK922288.1	91.255	1578	84	16	146769	148296	157174	158747	0	2100
NC056991.1	MK922288.1	91.427	1563	42	25	207137	208649	340948	339428	0	2060
NC056991.1	MK922288.1	98.238	1135	18	2	264430	265564	190188	191320	0	1984
NC056991.1	MK922288.1	94.201	1276	29	13	44780	46041	261666	262910	0	1905
NC056991.1	MK922288.1	92.744	1323	11	10	97352	98619	245253	243961	0	1832
NC056991.1	MK922288.1	95.213	1149	12	10	103860	104974	255124	256263	0	1777
NC056991.1	MK922288.1	99.276	967	3	1	83835	84797	256750	257716	0	1744
NC056991.1	MK922288.1	90.404	1313	14	19	208641	209858	338760	337465	0	1624
NC056991.1	MK922288.1	89.992	1299	36	20	79294	80528	151996	153264	0	1592
NC056991.1	MK922288.1	99.051	843	8	0	25896	26738	313319	314161	0	1513
NC056991.1	MK922288.1	96.767	897	22	3	245207	246100	301344	302236	0	1489
NC056991.1	MK922288.1	97.252	837	11	4	125027	125851	253577	254413	0	1408
NC056991.1	MK922288.1	93.823	939	24	12	181464	182392	360188	359274	0	1382
NC056991.1	MK922288.1	93.453	947	18	7	180548	181467	361220	360291	0	1365
NC056991.1	MK922288.1	92.589	985	11	13	205353	206280	342656	341677	0	1358
NC056991.1	MK922288.1	97.308	780	15	4	13836	14615	29881	29108	0	1319
NC056991.1	MK922288.1	95.157	826	27	4	240503	241315	268437	267612	0	1291
NC056991.1	MK922288.1	97.105	760	22	0	116160	116919	61261	60502	0	1282
NC056991.1	MK922288.1	91.478	927	39	12	93776	94674	245261	246175	0	1238
NC056991.1	MK922288.1	92.686	834	11	6	110763	111572	54531	55338	0	1157
NC056991.1	MK922288.1	89.468	921	43	20	246184	247057	88447	87534	0	1114
NC056991.1	MK922288.1	89.468	921	43	20	246184	247057	324327	323414	0	1114
NC056991.1	MK922288.1	92.739	785	30	6	37352	38126	176230	175463	0	1109
NC056991.1	MK922288.1	91.293	781	37	13	196444	197200	371231	372004	0	1037
NC056991.1	MK922288.1	92.582	728	20	9	206309	207006	341681	340958	0	1014
NC056991.1	MK922288.1	92.765	622	13	7	141249	141853	227958	228564	0	870
NC056991.1	MK922288.1	96.464	509	11	3	245213	245718	209767	209263	0	833
NC056991.1	MK922288.1	96.252	507	14	2	118004	118506	174826	174321	0	826
NC056991.1	MK922288.1	95.817	502	19	2	203883	204383	344509	344009	0	809
NC056991.1	MK922288.1	82.437	911	132	20	166173	167075	217979	217089	0	771
NC056991.1	MK922288.1	90.994	533	8	16	260928	261448	17575	17071	0	682
NC056991.1	MK922288.1	90.994	533	8	16	212153	212673	17071	17575	0	682
NC056991.1	MK922288.1	82.654	859	52	18	257887	258668	154768	153930	0	671
NC056991.1	MK922288.1	82.654	859	52	18	214933	215714	153930	154768	0	671
NC056991.1	MK922288.1	79.3	1029	159	31	165083	166101	219006	218022	0	671
NC056991.1	MK922288.1	78.447	631	85	23	58718	59330	202641	203238	1.47e-99	364
MK922288.1	MW971440.1	96.99	7641	126	37	90298	97897	16812	24389	0	12741
MK922288.1	MW971440.1	95.708	6430	80	44	248446	254825	330138	336421	0	10165
MK922288.1	MW971440.1	97.05	4610	76	19	59834	64402	80950	85540	0	7705
MK922288.1	MW971440.1	96.761	4137	43	27	149174	153264	171908	167817	0	6813
MK922288.1	MW971440.1	98.595	3274	27	5	17633	20899	299688	296427	0	5773
MK922288.1	MW971440.1	96.803	3409	47	21	366394	369780	178988	182356	0	5635
MK922288.1	MW971440.1	96.898	3256	43	18	332134	335372	58912	62126	0	5400
MK922288.1	MW971440.1	96.799	3155	53	21	98175	101310	24791	27916	0	5223
MK922288.1	MW971440.1	98.375	2953	23	10	46855	49783	191573	188622	0	5164
MK922288.1	MW971440.1	97.422	2987	35	10	166266	169240	238236	235280	0	5051
MK922288.1	MW971440.1	96.626	3053	25	16	343357	346396	69464	72451	0	4996
MK922288.1	MW971440.1	97.622	2860	31	17	262858	265694	115570	112725	0	4870
MK922288.1	MW971440.1	95.362	2803	58	15	206353	209140	219697	216952	0	4390
MK922288.1	MW971440.1	95.362	2803	58	15	38795	41582	219697	216952	0	4390
MK922288.1	MW971440.1	97.443	2503	20	12	348917	351397	197154	199634	0	4228
MK922288.1	MW971440.1	97.455	2397	20	12	326178	328563	16812	19178	0	4050
MK922288.1	MW971440.1	98.926	2234	20	1	232867	235100	137194	139423	0	3989
MK922288.1	MW971440.1	93.757	2611	98	22	140905	143508	199668	202220	0	3858
MK922288.1	MW971440.1	97.349	2188	19	11	88102	90283	14447	16601	0	3683
MK922288.1	MW971440.1	97.349	2188	19	11	323982	326163	14447	16601	0	3683
MK922288.1	MW971440.1	94.04	2265	34	23	174805	177028	230584	232788	0	3341
MK922288.1	MW971440.1	95.927	2038	15	13	320399	322416	1954	3943	0	3241
MK922288.1	MW971440.1	95.437	2038	45	15	339433	341445	65458	67472	0	3205
MK922288.1	MW971440.1	95.247	2041	27	27	330067	332103	56942	58916	0	3168
MK922288.1	MW971440.1	92.97	2219	52	32	259280	261434	162712	160534	0	3138
MK922288.1	MW971440.1	98.536	1776	19	2	229463	231238	122199	120431	0	3129
MK922288.1	MW971440.1	91.772	2285	56	35	195639	197892	206552	208735	0	3057
MK922288.1	MW971440.1	98.214	1736	17	10	112897	114621	9367	7635	0	3022
MK922288.1	MW971440.1	95.494	1864	47	13	164424	166270	240152	238309	0	2942
MK922288.1	MW971440.1	94.731	1898	36	17	193744	195625	204217	206066	0	2892
MK922288.1	MW971440.1	97.629	1687	31	4	189637	191320	287145	288825	0	2885
MK922288.1	MW971440.1	93.904	1624	65	15	794	2401	292282	290677	0	2420
MK922288.1	MW971440.1	97.029	1380	20	8	328591	329958	55524	56894	0	2302
MK922288.1	MW971440.1	92.928	1612	46	22	144053	145625	188546	186964	0	2283
MK922288.1	MW971440.1	92.377	1666	23	15	254810	256475	336494	338055	0	2278
MK922288.1	MW971440.1	98.154	1300	11	4	266150	267444	112734	111443	0	2255
MK922288.1	MW971440.1	94.314	1495	27	14	6437	7893	123848	122374	0	2237
MK922288.1	MW971440.1	98.132	1285	12	2	231288	232572	120435	119163	0	2230
MK922288.1	MW971440.1	97.524	1252	31	0	365016	366267	177722	178973	0	2141
MK922288.1	MW971440.1	95.357	1357	15	14	337418	338760	64139	65461	0	2113
MK922288.1	MW971440.1	95.973	1316	23	6	257746	259041	164013	162708	0	2109
MK922288.1	MW971440.1	96.412	1282	27	6	161905	163184	241494	240230	0	2095
MK922288.1	MW971440.1	98.08	1198	14	3	147881	149073	174350	175543	0	2076
MK922288.1	MW971440.1	97.255	1202	10	3	341455	342656	67574	68752	0	2015
MK922288.1	MW971440.1	94.607	1298	12	10	243961	245242	325455	326710	0	1956
MK922288.1	MW971440.1	97.568	1110	20	2	11074	12183	134634	133532	0	1893
MK922288.1	MW971440.1	97.57	1111	12	4	211494	212598	49287	48186	0	1888
MK922288.1	MW971440.1	92.59	1363	26	22	54009	55342	339265	337949	0	1888
MK922288.1	MW971440.1	97.808	1095	9	4	298535	299623	48202	49287	0	1875
MK922288.1	MW971440.1	96.95	1082	19	9	157991	159069	242551	241481	0	1803
MK922288.1	MW971440.1	99.485	970	5	0	256750	257719	165273	164304	0	1764
MK922288.1	MW971440.1	94.829	1083	18	15	372176	373245	222036	223093	0	1655
MK922288.1	MW971440.1	96.429	1008	25	4	261716	262717	116567	115565	0	1652
MK922288.1	MW971440.1	96.135	1009	18	8	271470	272462	33865	32862	0	1628
MK922288.1	MW971440.1	95.984	996	11	10	358622	359606	192533	191556	0	1591
MK922288.1	MW971440.1	98.286	875	12	2	301340	302214	39623	38752	0	1530
MK922288.1	MW971440.1	99.17	843	7	0	313319	314161	126266	125424	0	1519
MK922288.1	MW971440.1	92.837	1075	22	11	85282	86356	45635	44616	0	1507
MK922288.1	MW971440.1	96.405	918	15	6	335358	336268	62152	63058	0	1496
MK922288.1	MW971440.1	95.74	939	20	7	43928	44856	92948	92020	0	1495
MK922288.1	MW971440.1	93.261	1009	52	9	155325	156318	166786	165779	0	1472
MK922288.1	MW971440.1	97.535	852	15	1	192016	192867	219754	220599	0	1452
MK922288.1	MW971440.1	91.811	1038	46	17	202623	203637	247836	248857	0	1410
MK922288.1	MW971440.1	98.843	778	8	1	29149	29926	277006	277782	0	1386
MK922288.1	MW971440.1	94.667	900	12	8	246797	247692	327792	328659	0	1363
MK922288.1	MW971440.1	97.146	806	18	1	239760	240565	32023	31223	0	1356
MK922288.1	MW971440.1	98.182	770	13	1	295076	295845	303513	302745	0	1343
MK922288.1	MW971440.1	94.598	833	41	3	87182	88013	13570	14399	0	1286
MK922288.1	MW971440.1	94.598	833	41	3	323062	323893	13570	14399	0	1286
MK922288.1	MW971440.1	98.204	724	11	2	181751	182473	134931	135653	0	1264
MK922288.1	MW971440.1	93.468	842	18	8	267605	268442	152910	152102	0	1216
MK922288.1	MW971440.1	95.777	734	25	3	210767	211499	50133	49405	0	1179
MK922288.1	MW971440.1	95.777	734	25	3	299618	300350	49405	50133	0	1179
MK922288.1	MW971440.1	95.576	746	14	5	76314	77054	127474	128205	0	1177
MK922288.1	MW971440.1	92.084	859	24	17	371205	372042	220911	221746	0	1170
MK922288.1	MW971440.1	96.61	708	17	2	296937	297643	92030	91329	0	1168
MK922288.1	MW971440.1	99.194	620	5	0	37979	38598	307583	308202	0	1118
MK922288.1	MW971440.1	99.194	620	5	0	205537	206156	307583	308202	0	1118
MK922288.1	MW971440.1	93.791	757	10	12	23044	23781	225468	224730	0	1103
MK922288.1	MW971440.1	96.837	664	13	2	379276	379931	295811	295148	0	1103
MK922288.1	MW971440.1	93.625	753	20	7	57784	58534	284343	283617	0	1099
MK922288.1	MW971440.1	93.26	727	17	13	384272	384976	282908	283624	0	1042
MK922288.1	MW971440.1	95.712	653	9	4	388057	388696	156815	157461	0	1033
MK922288.1	MW971440.1	89.126	892	11	18	236849	237740	139768	140573	0	1031
MK922288.1	MW971440.1	94.887	665	25	2	276267	276922	294792	294128	0	1031
MK922288.1	MW971440.1	98.123	586	7	1	310287	310868	48158	47573	0	1018
MK922288.1	MW971440.1	94.277	664	19	3	156364	157027	165766	165122	0	998
MK922288.1	MW971440.1	97.967	541	11	0	232816	233356	117692	117152	0	939
MK922288.1	MW971440.1	94.572	608	22	6	349479	350086	106147	106743	0	929
MK922288.1	MW971440.1	97.765	537	6	2	245637	246173	326741	327271	0	920
MK922288.1	MW971440.1	94.527	603	18	3	387472	388069	28418	27826	0	917
MK922288.1	MW971440.1	98.252	515	6	2	209263	209777	39112	39623	0	898
MK922288.1	MW971440.1	98.428	509	8	0	1	509	293108	292600	0	896
MK922288.1	MW971440.1	90.544	698	33	10	105741	106426	78990	79666	0	893
MK922288.1	MW971440.1	91.921	656	15	16	239075	239720	88146	87519	0	883
MK922288.1	MW971440.1	95.826	551	14	3	174321	174870	230063	230605	0	881
MK922288.1	MW971440.1	92.568	592	10	9	336310	336884	63059	63633	0	819
MK922288.1	MW971440.1	92.626	556	17	8	246227	246775	327269	327807	0	778
MK922288.1	MW971440.1	88.563	647	55	11	137771	138409	211985	212620	0	767
MW971440.1	mtDNA	93.364	4400	175	45	18196	22523	848541	844187	0	6399
MW971440.1	mtDNA	93.364	4400	175	45	18196	22523	2090707	2086353	0	6399
MW971440.1	mtDNA	90.887	4510	236	51	235019	239425	271710	276147	0	5890
MW971440.1	mtDNA	97.281	3237	67	7	296460	299688	703583	706806	0	5470
MW971440.1	mtDNA	97.281	3237	67	7	296460	299688	1945749	1948972	0	5470
MW971440.1	mtDNA	92.318	3905	180	40	286764	290583	270950	267081	0	5439
MW971440.1	mtDNA	93.949	3008	109	28	112741	115714	1887609	1890577	0	4479
MW971440.1	mtDNA	92.082	2766	144	31	120431	123182	517080	514376	0	3825
MW971440.1	mtDNA	96.073	2241	68	9	137194	139423	556837	559068	0	3633
MW971440.1	mtDNA	93.755	2354	76	25	333067	335363	214045	211706	0	3467
MW971440.1	mtDNA	91.215	2436	92	27	329511	331871	217522	215134	0	3201
MW971440.1	mtDNA	92.717	2238	109	21	197422	199634	1467094	1469302	0	3181
MW971440.1	mtDNA	92.627	2238	109	23	197422	199634	390730	388524	0	3168
MW971440.1	mtDNA	95.872	1744	46	13	7636	9366	2722	4452	0	2798
MW971440.1	mtDNA	97.548	1631	36	4	1949	3577	1878549	1880177	0	2787
MW971440.1	mtDNA	92.132	1970	98	30	14613	16535	851915	849956	0	2726
MW971440.1	mtDNA	92.132	1970	98	30	14613	16535	2094081	2092122	0	2726
MW971440.1	mtDNA	81.116	3548	511	92	82031	85479	147476	143989	0	2693
MW971440.1	mtDNA	87.379	2488	131	57	324364	326710	223711	221266	0	2686
MW971440.1	mtDNA	95.495	1687	47	9	70786	72451	1461190	1462868	0	2667
MW971440.1	mtDNA	95.436	1687	47	10	70786	72451	396626	394949	0	2662
MW971440.1	mtDNA	89.391	2168	143	34	22541	24650	844078	841940	0	2649
MW971440.1	mtDNA	89.391	2168	143	34	22541	24650	2086244	2084106	0	2649
MW971440.1	mtDNA	94.254	1688	30	22	177591	179227	1116755	1118426	0	2518
MW971440.1	mtDNA	94.254	1688	30	22	177591	179227	1613202	1614873	0	2518
MW971440.1	mtDNA	95.232	1552	52	10	190023	191572	1440000	1438469	0	2436
MW971440.1	mtDNA	98.803	1337	16	0	16853	18189	849940	848604	0	2381
MW971440.1	mtDNA	98.803	1337	16	0	16853	18189	2092106	2090770	0	2381
MW971440.1	mtDNA	97.319	1343	28	3	188652	189992	1441421	1440085	0	2274
MW971440.1	mtDNA	96.836	1359	26	6	218338	219679	811186	809828	0	2255
MW971440.1	mtDNA	96.836	1359	26	6	218338	219679	2053352	2051994	0	2255
MW971440.1	mtDNA	95.525	1363	43	3	164393	165737	1173739	1172377	0	2163
MW971440.1	mtDNA	95.525	1363	43	3	164393	165737	1670186	1668824	0	2163
MW971440.1	mtDNA	95.629	1304	30	6	111443	112734	1885868	1887156	0	2067
MW971440.1	mtDNA	94.479	1304	28	15	179518	180786	1118526	1119820	0	1969
MW971440.1	mtDNA	94.479	1304	28	15	179518	180786	1614973	1616267	0	1969
MW971440.1	mtDNA	96.084	1149	36	3	290680	291825	1784095	1782953	0	1864
MW971440.1	mtDNA	89.569	1486	87	24	24827	26290	841960	840521	0	1823
MW971440.1	mtDNA	89.569	1486	87	24	24827	26290	2084126	2082687	0	1823
MW971440.1	mtDNA	93.339	1231	45	18	49417	50616	1541062	1542286	0	1784
MW971440.1	mtDNA	89.353	1437	107	10	321716	323129	64758	66171	0	1764
MW971440.1	mtDNA	94.25	1113	38	8	180778	181869	1120050	1121157	0	1677
MW971440.1	mtDNA	94.25	1113	38	8	180778	181869	1616497	1617604	0	1677
MW971440.1	mtDNA	85.101	1725	145	45	327792	329429	219231	217532	0	1659
MW971440.1	mtDNA	94.388	1087	49	5	125330	126405	1722920	1721835	0	1659
MW971440.1	mtDNA	90.465	1290	60	14	168766	170039	255769	254527	0	1642
MW971440.1	mtDNA	96.605	972	30	3	199901	200871	71994	72963	0	1609
MW971440.1	mtDNA	95.491	998	32	5	48202	49193	1539970	1540960	0	1581
MW971440.1	mtDNA	89.666	1258	82	21	57652	58877	85510	84269	0	1559
MW971440.1	mtDNA	95.548	921	38	3	276868	277787	710211	709293	0	1471
MW971440.1	mtDNA	95.548	921	38	3	276868	277787	1952377	1951459	0	1471
MW971440.1	mtDNA	85.772	1476	99	49	123922	125321	1724407	1722967	0	1459
MW971440.1	mtDNA	84.276	1539	136	45	227722	229212	1166999	1165519	0	1404
MW971440.1	mtDNA	84.276	1539	136	45	227722	229212	1663446	1661966	0	1404
MW971440.1	mtDNA	91.442	1040	57	19	81004	82026	148530	147506	0	1399
MW971440.1	mtDNA	97.404	809	21	0	38788	39596	1429275	1428467	0	1378
MW971440.1	mtDNA	97.613	796	9	3	170301	171096	561945	561160	0	1356
MW971440.1	mtDNA	85.97	1283	96	28	118640	119861	1020991	1022250	0	1295
MW971440.1	mtDNA	85.97	1283	96	28	118640	119861	2263157	2264416	0	1295
MW971440.1	mtDNA	98.356	730	12	0	129864	130593	346880	347609	0	1282
MW971440.1	mtDNA	89.961	1026	52	15	32851	33856	1168831	1169825	0	1277
MW971440.1	mtDNA	89.961	1026	52	15	32851	33856	1665278	1666272	0	1277
MW971440.1	mtDNA	85.089	1348	87	47	231522	232785	1433932	1435249	0	1271
MW971440.1	mtDNA	89.024	1066	59	15	29458	30495	63466	62431	0	1267
MW971440.1	mtDNA	87.467	1133	84	23	196306	197408	1465907	1467011	0	1253
MW971440.1	mtDNA	88.018	1085	97	15	240227	241294	1882501	1881433	0	1253
MW971440.1	mtDNA	87.467	1133	83	23	196306	197408	391916	390813	0	1251
MW971440.1	mtDNA	94.11	815	43	2	170192	171001	20698	21512	0	1234
MW971440.1	mtDNA	94.817	791	34	2	241746	242531	1881428	1880640	0	1227
MW971440.1	mtDNA	88.698	991	50	22	167801	168758	256766	255805	0	1153
MW971440.1	mtDNA	88.574	989	62	20	67574	68527	1751741	1750769	0	1153
MW971440.1	mtDNA	96.347	657	20	4	119781	120435	517784	517130	0	1077
MW971440.1	mtDNA	93.201	706	38	5	117155	117853	557327	556625	0	1029
MW971440.1	mtDNA	96.732	612	14	3	217613	218218	811817	811206	0	1014
MW971440.1	mtDNA	96.732	612	14	3	217613	218218	2053983	2053372	0	1014
MW971440.1	mtDNA	84.177	1106	75	37	64186	65211	1379044	1380129	0	981
MW971440.1	mtDNA	93.02	659	41	5	165941	166598	1172108	1171454	0	957
MW971440.1	mtDNA	93.02	659	41	5	165941	166598	1668555	1667901	0	957
MW971440.1	mtDNA	92.825	669	33	10	294128	294793	166256	166912	0	955
MW971440.1	mtDNA	95.262	591	26	2	115978	116567	1890670	1891259	0	935
MW971440.1	mtDNA	96.595	558	17	2	152097	152652	1424662	1425219	0	924
MW971440.1	mtDNA	86.559	863	63	18	65687	66520	1381589	1382427	0	902
MW971440.1	mtDNA	94.118	595	24	6	106147	106730	390453	389859	0	894
MW971440.1	mtDNA	94.118	595	24	6	106147	106730	1467371	1467965	0	894
MW971440.1	mtDNA	91.599	619	38	9	164604	165213	1560018	1559405	0	843
MW971440.1	mtDNA	89.381	678	46	9	234307	234964	271010	271681	0	830
MW971440.1	mtDNA	88.724	674	42	12	209530	210171	77970	77299	0	793
MW971440.1	mtDNA	93.173	542	25	4	292635	293166	1782089	1781550	0	785
MW971440.1	mtDNA	88.975	644	36	16	80292	80914	1068555	1067926	0	763
MW971440.1	mtDNA	93.487	522	19	6	326760	327271	220864	220348	0	761
MW971440.1	mtDNA	81.009	1090	93	48	229412	230448	1165246	1164218	0	761
MW971440.1	mtDNA	81.009	1090	93	48	229412	230448	1661693	1660665	0	761
MW971440.1	mtDNA	89.782	597	24	10	206185	206749	303073	302482	0	730
MW971440.1	mtDNA	88.38	568	26	20	187574	188123	1322094	1321549	0	647
MW971440.1	mtDNA	88.74	524	35	10	66909	67426	1752288	1751783	2.18e-175	619
MW971440.1	mtDNA	84	650	53	19	131666	132280	61794	62427	1.33e-162	577
MW971440.1	mtDNA	86.756	521	48	11	307691	308202	1339248	1339756	1.34e-157	560
MW971440.1	mtDNA	84.854	581	45	13	135653	136206	568341	568905	3.75e-153	545
MW971440.1	mtDNA	85.934	519	45	14	175126	175628	1357266	1356760	3.77e-148	529
MW971440.1	mtDNA	84.899	543	54	13	53405	53941	1384609	1385129	1.76e-146	523
MW971440.1	mtDNA	84.276	566	35	21	222758	223292	1781295	1780753	2.29e-140	503
MW971440.1	mtDNA	82.712	590	73	12	239578	240152	1884079	1883504	1.06e-138	497
mtDNA	ON496936.1	94.404	12742	437	82	1425206	1437788	325392	312768	0	19326
mtDNA	ON496936.1	95.233	11160	302	78	265243	276298	234917	245950	0	17450
mtDNA	ON496936.1	95.676	10570	220	69	507973	518416	64406	74864	0	16768
mtDNA	ON496936.1	93.051	10002	331	127	1163972	1173739	130370	140241	0	14284
mtDNA	ON496936.1	93.051	10002	331	127	1660419	1670186	130370	140241	0	14284
mtDNA	ON496936.1	94.671	8763	294	52	147506	156179	225290	233968	0	13435
mtDNA	ON496936.1	94.449	8035	215	69	1463613	1471487	357471	365434	0	12153
mtDNA	ON496936.1	94.358	8029	214	77	386345	394205	365428	357471	0	12096
mtDNA	ON496936.1	96.616	7329	124	32	1885744	1892990	391039	383753	0	12046
mtDNA	ON496936.1	91.747	8615	394	98	1380186	1388612	165718	157233	0	11677
mtDNA	ON496936.1	94.877	7047	223	46	701550	708527	441165	448142	0	10887
mtDNA	ON496936.1	94.877	7047	223	46	1943716	1950693	441165	448142	0	10887
mtDNA	ON496936.1	94.847	6773	253	33	1343997	1350710	86036	79301	0	10486
mtDNA	ON496936.1	94.615	6017	192	35	1071882	1077796	58874	52888	0	9195
mtDNA	ON496936.1	93.996	6146	211	49	582728	588762	305691	299593	0	9160
mtDNA	ON496936.1	94.271	5970	233	26	1443917	1449808	288771	282833	0	9029
mtDNA	ON496936.1	93.143	6256	187	73	219621	225772	466696	472813	0	8953
mtDNA	ON496936.1	95.617	5613	188	24	141897	147476	219698	225285	0	8949
mtDNA	ON496936.1	95.865	5465	112	35	1789314	1794719	218104	212695	0	8735
mtDNA	ON496936.1	93.711	5804	197	58	1717214	1722920	46622	52354	0	8541
mtDNA	ON496936.1	95.225	5340	148	33	63541	68800	10702	16014	0	8349
mtDNA	ON496936.1	93.946	5567	169	49	1354537	1359995	327691	333197	0	8259
mtDNA	ON496936.1	94.351	5399	182	26	214120	219439	461282	466636	0	8167
mtDNA	ON496936.1	94.759	5114	188	26	161866	166947	120759	125824	0	7886
mtDNA	ON496936.1	96.445	4669	93	17	1612975	1617604	251484	246850	0	7635
mtDNA	ON496936.1	96.445	4669	93	17	1116528	1121157	251484	246850	0	7635
mtDNA	ON496936.1	94.834	4917	136	35	1590029	1594893	492208	487358	0	7564
mtDNA	ON496936.1	94.834	4917	136	35	1093582	1098446	492208	487358	0	7564
mtDNA	ON496936.1	97.305	4379	72	14	844180	848527	193874	198237	0	7391
mtDNA	ON496936.1	97.305	4379	72	14	2086346	2090693	193874	198237	0	7391
mtDNA	ON496936.1	95.058	4674	127	31	88571	93159	25280	20626	0	7256
mtDNA	ON496936.1	94.576	4701	135	36	73349	77970	430764	435423	0	7158
mtDNA	ON496936.1	94.875	4624	157	23	691404	695948	347392	352014	0	7153
mtDNA	ON496936.1	94.875	4624	157	23	1933570	1938114	347392	352014	0	7153
mtDNA	ON496936.1	94.305	4513	172	28	2240802	2245247	514035	509541	0	6831
mtDNA	ON496936.1	94.305	4513	172	28	998636	1003081	514035	509541	0	6831
mtDNA	ON496936.1	96.149	4207	114	16	556522	560681	421412	417207	0	6828
mtDNA	ON496936.1	94.125	4562	134	37	839600	844078	189353	193863	0	6817
mtDNA	ON496936.1	94.125	4562	134	37	2081766	2086244	189353	193863	0	6817
mtDNA	ON496936.1	96.224	4184	102	15	209892	214045	457057	461214	0	6800
mtDNA	ON496936.1	93.839	4155	122	31	1736144	1740230	452902	456990	0	6131
mtDNA	ON496936.1	93.84	4075	137	25	1139045	1143037	172826	176868	0	6030
mtDNA	ON496936.1	93.84	4075	137	25	1635492	1639484	172826	176868	0	6030
mtDNA	ON496936.1	92.168	4188	200	45	1361131	1365217	333495	337655	0	5799
mtDNA	ON496936.1	94.548	3760	129	33	158084	161802	117032	120756	0	5738
mtDNA	ON496936.1	92.553	4042	160	33	535283	539257	153257	157224	0	5666
mtDNA	ON496936.1	93.675	3858	128	30	1078569	1082362	380606	376801	0	5666
mtDNA	ON496936.1	94.473	3709	139	25	109846	113536	100338	103998	0	5653
mtDNA	ON496936.1	96.605	3417	88	11	848604	852020	198253	201641	0	5642
mtDNA	ON496936.1	96.605	3417	88	11	2090770	2094186	198253	201641	0	5642
mtDNA	ON496936.1	96.605	3417	88	11	848604	852020	480156	483544	0	5642
mtDNA	ON496936.1	96.605	3417	88	11	2090770	2094186	480156	483544	0	5642
mtDNA	ON496936.1	93.427	3864	112	41	1207240	1211059	105440	109205	0	5598
mtDNA	ON496936.1	95.441	3356	89	14	1538988	1542290	171596	168252	0	5291
mtDNA	ON496936.1	90.75	4054	156	63	1312111	1316095	60221	64124	0	5206
mtDNA	ON496936.1	95.643	3282	64	20	1697747	1700972	45761	42503	0	5195
mtDNA	ON496936.1	95.643	3282	64	20	1201300	1204525	45761	42503	0	5195
mtDNA	ON496936.1	94.267	3349	131	20	549049	552342	16095	19437	0	5064
mtDNA	ON496936.1	94.847	3144	87	15	1580352	1583453	369979	366869	0	4839
mtDNA	ON496936.1	94.847	3144	87	15	1083905	1087006	369979	366869	0	4839
mtDNA	ON496936.1	94.469	3110	110	17	82388	85469	474585	477660	0	4734
mtDNA	ON496936.1	94.737	2926	74	18	403920	406781	279894	282803	0	4477
mtDNA	ON496936.1	94.737	2926	74	18	1449806	1452667	282803	279894	0	4477
mtDNA	ON496936.1	93.487	2994	90	30	1838	4751	430754	427786	0	4351
mtDNA	ON496936.1	95.047	2766	91	14	733023	735768	370301	373040	0	4307
mtDNA	ON496936.1	95.047	2766	91	14	1975189	1977934	370301	373040	0	4307
mtDNA	ON496936.1	95.043	2683	85	15	1782953	1785590	35356	38035	0	4174
mtDNA	ON496936.1	95.041	2682	83	10	1318471	1321115	91857	94525	0	4170
mtDNA	ON496936.1	96.619	2307	71	2	440693	442992	209730	207424	0	3821
mtDNA	ON496936.1	94.334	2471	93	16	1321114	1323555	94562	97014	0	3744
mtDNA	ON496936.1	97.582	2192	42	6	1878042	1880223	398693	396503	0	3744
mtDNA	ON496936.1	94.867	2377	67	14	1733722	1736049	450522	452892	0	3663
mtDNA	ON496936.1	94.648	2373	68	16	2168729	2171065	147359	145010	0	3624
mtDNA	ON496936.1	94.648	2373	68	16	926563	928899	147359	145010	0	3624
mtDNA	ON496936.1	94.569	2357	71	13	564862	567163	413237	410883	0	3591
mtDNA	ON496936.1	96.414	2147	43	16	809699	811835	1900	4022	0	3507
mtDNA	ON496936.1	96.414	2147	43	16	2051865	2054001	1900	4022	0	3507
mtDNA	ON496936.1	96.414	2147	43	16	809699	811835	291042	293164	0	3507
mtDNA	ON496936.1	96.414	2147	43	16	2051865	2054001	291042	293164	0	3507
mtDNA	ON496936.1	97.399	2038	41	3	1461190	1463219	355217	357250	0	3459
mtDNA	ON496936.1	94.009	2320	69	19	253502	255769	38033	40334	0	3450
mtDNA	ON496936.1	97.301	2038	41	5	394599	396626	357250	355217	0	3446
mtDNA	ON496936.1	92.434	2379	80	27	1677065	1679402	212086	209767	0	3304
mtDNA	ON496936.1	92.434	2379	80	27	1180618	1182955	212086	209767	0	3304
mtDNA	ON496936.1	95.553	2069	81	9	1880461	1882519	396263	394196	0	3301
mtDNA	ON496936.1	93.844	2193	85	15	255805	257970	40342	42511	0	3256
mtDNA	ON496936.1	92.631	2307	74	20	312457	314699	257675	259949	0	3230
mtDNA	ON496936.1	93.694	2125	77	18	654275	656362	501856	503960	0	3129
mtDNA	ON496936.1	93.694	2125	77	18	1896441	1898528	501856	503960	0	3129
mtDNA	ON496936.1	93.378	2084	93	8	1804624	1806673	113972	111900	0	3042
mtDNA	ON496936.1	96.374	1848	34	9	430755	432586	260197	262027	0	3011
mtDNA	ON496936.1	94.613	1949	50	14	553342	555238	340933	342878	0	2966
mtDNA	ON496936.1	94.294	1963	60	14	2249760	2251688	79288	77344	0	2957
mtDNA	ON496936.1	94.294	1963	60	14	1007594	1009522	79288	77344	0	2957
mtDNA	ON496936.1	94.349	1929	71	10	620046	621947	7875	5958	0	2924
mtDNA	ON496936.1	94.349	1929	71	10	620046	621947	297017	295100	0	2924
mtDNA	ON496936.1	93.588	1934	67	16	1316130	1318046	99561	97668	0	2832
mtDNA	ON496936.1	94.509	1821	58	16	1106968	1108765	273718	275519	0	2771
mtDNA	ON496936.1	94.509	1821	58	16	1603415	1605212	273718	275519	0	2771
mtDNA	ON496936.1	92.415	1938	95	15	1701637	1703540	31263	29344	0	2717
mtDNA	ON496936.1	92.415	1938	95	15	1205190	1207093	31263	29344	0	2717
mtDNA	ON496936.1	94.289	1786	58	10	567129	568905	410881	409131	0	2693
mtDNA	ON496936.1	95.621	1690	49	7	71686	73360	273728	272049	0	2687
mtDNA	ON496936.1	98.49	1523	23	0	1010477	1011999	151503	153025	0	2686
mtDNA	ON496936.1	98.49	1523	23	0	2252643	2254165	151503	153025	0	2686
mtDNA	ON496936.1	98.247	1540	18	1	1438470	1440000	310672	309133	0	2686
mtDNA	ON496936.1	96.431	1625	40	6	17172	18784	149661	151279	0	2663
mtDNA	ON496936.1	95.988	1645	48	6	1440059	1441694	309134	307499	0	2656
mtDNA	ON496936.1	94.965	1708	41	16	1787586	1789273	219800	218118	0	2636
mtDNA	ON496936.1	94.176	1717	69	11	1750606	1752303	496179	497883	0	2588
mtDNA	ON496936.1	91.697	1915	73	31	225815	227717	472828	474668	0	2577
mtDNA	ON496936.1	95.567	1579	52	6	1472329	1473894	436950	438523	0	2512
mtDNA	ON496936.1	95.503	1579	51	8	383936	385499	438523	436950	0	2505
mtDNA	ON496936.1	93.026	1735	51	17	168316	170010	127140	128844	0	2470
mtDNA	ON496936.1	91.934	1810	57	31	1611142	1612893	253270	251492	0	2451
mtDNA	ON496936.1	91.934	1810	57	31	1114695	1116446	253270	251492	0	2451
mtDNA	ON496936.1	94.257	1602	73	8	1781274	1782868	33761	35350	0	2431
mtDNA	ON496936.1	94.386	1603	50	9	560786	562373	417188	415611	0	2425
mtDNA	ON496936.1	93.917	1611	44	8	1282315	1283901	128785	130365	0	2383
mtDNA	ON496936.1	94.175	1545	64	13	442981	444510	206646	205113	0	2331
mtDNA	ON496936.1	93.766	1556	64	12	1882530	1884079	394157	392629	0	2305
mtDNA	ON496936.1	94.102	1509	53	6	408761	410233	9396	7888	0	2261
mtDNA	ON496936.1	96.623	1362	34	10	1086946	1088299	298169	299526	0	2250
mtDNA	ON496936.1	96.623	1362	34	10	1583393	1584746	298169	299526	0	2250
mtDNA	ON496936.1	92.688	1559	69	20	1884211	1885753	392606	391077	0	2206
mtDNA	ON496936.1	93.177	1495	56	17	87113	88588	27174	25707	0	2154
mtDNA	ON496936.1	96.226	1325	21	7	709292	710588	448668	449991	0	2143
mtDNA	ON496936.1	96.226	1325	21	7	1951458	1952754	448668	449991	0	2143
mtDNA	ON496936.1	95.391	1280	43	4	1070533	1071797	60201	58923	0	2023
mtDNA	ON496936.1	95.345	1289	30	3	50850	52131	10693	9428	0	2021
mtDNA	ON496936.1	93.41	1305	65	8	1578675	1579967	376778	375483	0	1914
mtDNA	ON496936.1	95.544	1167	34	7	1815205	1816362	403083	401926	0	1851
mtDNA	ON496936.1	92.221	1324	53	14	1455013	1456305	278920	277616	0	1829
mtDNA	ON496936.1	94.678	1165	38	4	1786242	1787383	425531	424368	0	1786
mtDNA	ON496936.1	94.774	1148	35	6	2245943	2247083	487338	486209	0	1764
mtDNA	ON496936.1	94.774	1148	35	6	1003777	1004917	487338	486209	0	1764
mtDNA	ON496936.1	93.272	1189	46	10	85876	87042	477690	478866	0	1722
mtDNA	ON496936.1	93.419	1170	57	9	1082363	1083520	376644	375483	0	1716
mtDNA	ON496936.1	94.44	1133	17	15	1537807	1538899	172731	171605	0	1701
mtDNA	ON496936.1	91.067	1265	62	10	808420	809656	642	1883	0	1663
mtDNA	ON496936.1	91.067	1265	62	10	2050586	2051822	642	1883	0	1663
mtDNA	ON496936.1	91.067	1265	62	10	808420	809656	289784	291025	0	1663
mtDNA	ON496936.1	91.067	1265	62	10	2050586	2051822	289784	291025	0	1663
mtDNA	ON496936.1	92.976	1139	48	5	409127	410233	298168	297030	0	1631
mtDNA	ON496936.1	95.547	1033	15	7	552337	553350	339673	340693	0	1624
mtDNA	ON496936.1	93.625	1051	54	10	2239772	2240817	374584	373542	0	1557
mtDNA	ON496936.1	93.625	1051	54	10	997606	998651	374584	373542	0	1557
mtDNA	ON496936.1	94.794	1018	21	10	563749	564756	414242	413247	0	1557
mtDNA	ON496936.1	95.179	975	35	7	847556	848527	479175	480140	0	1530
mtDNA	ON496936.1	95.179	975	35	7	2089722	2090693	479175	480140	0	1530
mtDNA	ON496936.1	94.861	973	39	4	500710	501671	141093	142065	0	1509
mtDNA	ON496936.1	92.221	1067	54	7	1056681	1057726	422619	423677	0	1483
mtDNA	ON496936.1	91.292	1091	61	15	1647789	1648857	271675	270597	0	1458
mtDNA	ON496936.1	91.292	1091	61	15	1151342	1152410	271675	270597	0	1458
mtDNA	ON496936.1	95.529	917	29	8	501713	502620	142082	142995	0	1456
mtDNA	ON496936.1	90.556	1133	40	18	1379025	1380129	166837	165744	0	1437
mtDNA	ON496936.1	96.036	883	9	2	1617765	1618625	246851	245973	0	1413
mtDNA	ON496936.1	96.036	883	9	2	1121318	1122178	246851	245973	0	1413
mtDNA	ON496936.1	95.067	892	19	6	731758	732638	326460	327337	0	1380
mtDNA	ON496936.1	95.067	892	19	6	1973924	1974804	326460	327337	0	1380
mtDNA	ON496936.1	90.242	1076	70	12	812270	813344	4352	5393	0	1373
mtDNA	ON496936.1	90.242	1076	70	12	2054436	2055510	4352	5393	0	1373
mtDNA	ON496936.1	90.242	1076	70	12	812270	813344	293494	294535	0	1373
mtDNA	ON496936.1	90.242	1076	70	12	2054436	2055510	293494	294535	0	1373
mtDNA	ON496936.1	93.668	916	43	6	1270970	1271881	32649	33553	0	1356
mtDNA	ON496936.1	95.742	822	31	1	264141	264962	346573	347390	0	1321
mtDNA	ON496936.1	96.245	799	27	3	68901	69696	76769	75971	0	1306
mtDNA	ON496936.1	96.149	805	22	3	78026	78821	276804	277608	0	1306
mtDNA	ON496936.1	91.578	938	38	15	108505	109423	111869	110954	0	1256
mtDNA	ON496936.1	92.334	874	30	8	1460271	1461111	354336	355205	0	1208
mtDNA	ON496936.1	92.317	872	30	8	396705	397543	355205	354338	0	1205
mtDNA	ON496936.1	89.773	968	57	18	167345	168287	126191	127141	0	1201
mtDNA	ON496936.1	88.144	1029	77	17	1643155	1644172	439739	438745	0	1182
mtDNA	ON496936.1	88.144	1029	77	17	1146708	1147725	439739	438745	0	1182
mtDNA	ON496936.1	95.95	716	15	6	502669	503378	143005	143712	0	1149
mtDNA	ON496936.1	97.337	676	9	1	1424553	1425219	326552	325877	0	1140
mtDNA	ON496936.1	90.951	862	31	11	48586	49426	306533	305698	0	1116
mtDNA	ON496936.1	95.665	692	23	3	1056005	1056690	421906	422596	0	1105
mtDNA	ON496936.1	92.622	759	49	3	259158	259915	143689	144441	0	1085
mtDNA	ON496936.1	89.954	866	39	17	562871	563714	415197	414358	0	1074
mtDNA	ON496936.1	94.151	701	37	2	20812	21512	416040	416736	0	1064
mtDNA	ON496936.1	93.151	730	34	3	1619553	1620270	178885	178160	0	1057
mtDNA	ON496936.1	93.151	730	34	3	1123106	1123823	178885	178160	0	1057
mtDNA	ON496936.1	93.759	673	39	1	650017	650689	116194	115525	0	1007
mtDNA	ON496936.1	96.661	599	18	2	1785652	1786249	29306	28709	0	994
mtDNA	ON496936.1	95.426	634	11	5	1437812	1438430	312689	312059	0	994
mtDNA	ON496936.1	94.976	637	18	2	44886	45508	374861	375497	0	987
mtDNA	ON496936.1	95.462	617	19	2	286660	287272	366043	366654	0	976
mtDNA	ON496936.1	96.552	580	10	4	406779	407357	282833	283403	0	952
mtDNA	ON496936.1	97.79	543	3	1	2284865	2285398	501401	500859	0	928
mtDNA	ON496936.1	97.79	543	3	1	1042699	1043232	501401	500859	0	928
mtDNA	ON496936.1	94.137	614	17	7	1744106	1744701	202228	202840	0	917
mtDNA	ON496936.1	98.11	529	5	2	1009612	1010139	449997	450521	0	917
mtDNA	ON496936.1	98.11	529	5	2	2251778	2252305	449997	450521	0	917
mtDNA	ON496936.1	94.137	614	17	7	1744106	1744701	484131	484743	0	917
mtDNA	ON496936.1	98.464	521	4	1	48028	48548	256393	255877	0	915
mtDNA	ON496936.1	96.422	559	11	3	813456	814006	5409	5966	0	913
mtDNA	ON496936.1	96.422	559	11	3	2055622	2056172	5409	5966	0	913
mtDNA	ON496936.1	96.422	559	11	3	813456	814006	294551	295108	0	913
mtDNA	ON496936.1	96.422	559	11	3	2055622	2056172	294551	295108	0	913
mtDNA	ON496936.1	97.196	535	14	1	1701016	1701550	31815	31282	0	904
mtDNA	ON496936.1	97.196	535	14	1	1204569	1205103	31815	31282	0	904
mtDNA	ON496936.1	88.904	748	31	15	852111	852840	201639	202352	0	874
mtDNA	ON496936.1	88.904	748	31	15	2094277	2095006	201639	202352	0	874
mtDNA	ON496936.1	88.904	748	31	15	852111	852840	483542	484255	0	874
mtDNA	ON496936.1	88.904	748	31	15	2094277	2095006	483542	484255	0	874
mtDNA	ON496936.1	94.336	565	24	2	1184634	1185190	182257	182821	0	859
mtDNA	ON496936.1	94.336	565	24	2	1681081	1681637	182257	182821	0	859
mtDNA	ON496936.1	87.6	750	62	11	1828447	1829178	322972	322236	0	841
mtDNA	ON496936.1	91.276	619	40	9	1559405	1560018	139421	140030	0	832
mtDNA	ON496936.1	92.164	587	29	8	1821886	1822458	184064	184647	0	813
mtDNA	ON496936.1	94.476	525	24	1	177171	177695	278916	279435	0	804
mtDNA	ON496936.1	94.476	525	24	1	949104	949628	278916	279435	0	804
mtDNA	ON496936.1	94.476	525	24	1	2191270	2191794	278916	279435	0	804
mtDNA	ON496936.1	85.816	839	23	17	120369	121132	432846	433663	0	802
mtDNA	ON496936.1	92.818	543	19	8	1722967	1723497	52363	52897	0	769
mtDNA	ON496936.1	90.909	594	19	9	1545371	1545954	205059	204491	0	765
mtDNA	ON496936.1	88.108	555	41	5	260856	261409	144432	144962	3.21e-180	636
mtDNA	ON496936.1	87.084	511	43	11	1642598	1643106	440248	439759	2.57e-156	556
mtDNA	ON496936.1	87.084	511	43	11	1146151	1146659	440248	439759	2.57e-156	556
mtDNA	ON496936.1	75.76	1217	226	36	2232381	2233555	116187	114998	4.3e-154	549
mtDNA	ON496936.1	75.76	1217	226	36	990215	991389	116187	114998	4.3e-154	549
mtDNA	ON496936.1	78.456	557	73	27	646146	646679	164668	164136	3.67e-85	320
mtDNA	ON496936.1	72.311	1004	235	38	2012326	2013308	318961	317980	2.9e-71	274
mtDNA	ON496936.1	72.311	1004	235	38	770160	771142	318961	317980	2.9e-71	274
mtDNA	ON496936.1	72.311	1004	235	38	1853104	1854086	317980	318961	2.9e-71	274
mtDNA	ON496936.1	73.481	543	103	34	1749144	1749667	318448	317928	5.06e-39	167

## Sheet: Table S8
Table S8. Validation primers for repeat‑mediated recombination sequence
Primer Name	Forward primer (5'-3')	Reverse primer (5'-3')
SM-R1-1	GTTACGGGCTCATCTCA	TGGTCTTAGCCTTTATGC
SM-R1-2	CAAGCCAGGTCCACT	TTTCTTACGGGTAAACTC
SM-R1-3	GCAGCCGAAGACGAA	CAAGGCGATGCAATAC
SM-R1-4	CTTTGGCTTTCTAGTTGC	CATCCCAGGCTCATTT
SM-R2-1	GAATCCGCAATGTCTT	ATGCACCCTTTGAATAT
SM-R2-2	AAAATGATAACGCTTGG	TAACCCTGACTTGACACT
SM-R2-3	AGGGAATAGCACCATCT	AACGGACTCGTAAGAACAT
SM-R2-4	AATGATAACGCTTGGC	ATTTCAGATAGTTGGTGG
SM-R3-1	CAGGCGGGTGTTCAT	AGCTTTAGGCTTGTTCG
SM-R3-2	TATCTCGCAACCTTATCTG	ACCGCACTTCCCTCA
SM-R3-3	TCCCAATACCTATCCCT	TCAATCAACTGAGACCCT
SM-R3-4	ACCGATGCTTTGACG	AGCGATAGAACCCTTTT
SM: Selenicereus monacanthus mitochondrial genome; R1=contig3+contig9+contig6, R2=contig5, R3=contig9.

## Sheet: Table S9
Table S9. Primer sequences used for RNA editing
Gene Name- Editing Site	Forward primer (5'-3')	Reverse primer (5'-3')
nad1-2	TCCCACGAATCCAAA	TGTAACAATCCGAACGA
nad4L-2	GTCCAATCGCAAGCC	TCTACAGCAATAGTCCCTC
atp9-223	CTGCTGTCGGTATTGG	TATCGGGTATGATTGTGA
ccmFC-1309	GAAACAACGAGCACGAC	GGGCCACTCATAAACG

## Sheet: Table S10
Table S10. Related genera of the Selenicereus monacanthus and their complete mitochondrial genome in GenBank
Order	Family	Genus	GenBank
Caryophyllales	Cactaceae	Selenicereus monacanthus	-
		Pereskia aculeata	ON496936.1
	Aizoaceae	Tetragonia tetragonoides	MW971440.1
		Sesuvium portulacastrum	MK922288.1
	Amaranthaceae	Alternanthera philoxeroides	MN166292.1
	Caryophyllaceae	Silene latifolia	NC_014487.1
		Silene vulgaris	JF750427.1
		Agrostemma githago	NC_057604.1
	Chenopodiaceae	Suaeda glauca	NC_060419.1
		Spinacia oleracea	NC_035618.1
		Chenopodium quinoa	NC_041093.1
		Beta macrocarpa	NC_015994.1
		Beta vulgaris subsp. maritima	NC_015099.1
		Beta vulgaris subsp. vulgaris	NC_002511.2
	Nepenthaceae	Nepenthes ventricosa x Nepenthes alata	NC_039531.1
	Nyctaginaceae	Mirabilis himalaica	NC_048974.1
		Mirabilis jalapa	NC_056991.1
		Bougainvillea glabra	MN432175_7_8.1
		Bougainvillea spectabilis	NC_056281.1
	Polygonaceae	Polygonum aviculare	OW204033.1
		Fallopia aubertii	MW664926.1
		Fallopia multiflora	MF611850_1.1
		Fagopyrum esculentum cultivar Dasha	MT318710.1
Santalales	Olacaceae	Malania oleifera	NC_053625.1
	Loranthaceae	Tolypanthus maclurei	NC_056836.1
